# Supplementary material for: Isopropyl 4-nitro­benzoate
Source: Acta Crystallogr Sect E Struct Rep Online. 2011 Sep 30;67(Pt 10):o2806. doi: 10.1107/S1600536811039407 (PMC3201251; doi:10.1107/S1600536811039407)
Supplement: Supplementary file 2 [file e-67-o2806-Isup2.hkl]

# 
# h,k,l, Fc-squared, Fo-squared, sigma(Fo-squared) and status flag 
# 
data_I
_shelx_title ' Y2860 in P-1' 
_shelx_refln_list_code          4 
_shelx_F_calc_maximum       61.19 
_exptl_crystal_F_000       220.00 
_reflns_d_resolution_high  0.7104 
 
loop_ 
 _symmetry_equiv_pos_as_xyz 
 'x, y, z' 
 '-x, -y, -z' 
 
_cell_length_a     6.7291 
_cell_length_b     7.1920 
_cell_length_c    10.3877 
_cell_angle_alpha  94.751 
_cell_angle_beta   92.503 
_cell_angle_gamma  95.901 
 
_shelx_F_squared_multiplier     1.000 
 
loop_ 
 _refln_index_h 
 _refln_index_k 
 _refln_index_l 
 _refln_F_squared_calc 
 _refln_F_squared_meas 
 _refln_F_squared_sigma 
 _refln_observed_status 
   1   0   0        0.48        5.05      0.76 o 
   3   0   0       17.02       19.08      0.30 o 
   5   0   0        2.98        2.47      0.93 o 
   6   0   0      607.72      725.91     19.96 o 
   7   0   0        0.61        0.86      0.92 o 
   8   0   0       81.22       81.29      5.64 o 
   9   0   0        0.52        0.37      0.83 o 
  -9   1   0        2.18        1.29      1.32 o 
  -8   1   0       23.07       24.75      1.82 o 
  -7   1   0        4.46        3.94      1.34 o 
  -6   1   0        6.21        7.07      1.41 o 
  -5   1   0       69.36       61.14      2.04 o 
  -4   1   0        0.01        0.57      0.23 o 
  -3   1   0       47.12       44.89      1.04 o 
  -2   1   0        0.91        1.26      0.36 o 
  -1   1   0       74.37       74.51      1.02 o 
   1   1   0      128.08      132.43      0.64 o 
   2   1   0      464.10      484.95      2.72 o 
   3   1   0      129.71      129.55      2.80 o 
   4   1   0      354.52      374.29      5.61 o 
   5   1   0        2.24        1.97      0.29 o 
   6   1   0      196.39      217.33      3.29 o 
   7   1   0        4.50        3.44      0.85 o 
   8   1   0       43.09       39.83      2.05 o 
   9   1   0        5.08        3.52      2.63 o 
  -9   2   0        3.60        3.34      1.55 o 
  -8   2   0        1.37        2.51      1.85 o 
  -7   2   0       21.58       24.55      1.80 o 
  -6   2   0        4.05        3.84      1.12 o 
  -5   2   0       43.00       44.18      0.87 o 
  -4   2   0        0.01        0.32      0.31 o 
  -3   2   0      229.32      229.82      1.50 o 
  -2   2   0       49.48       47.46      0.67 o 
  -1   2   0      253.66      226.45      1.42 o 
   0   2   0     1778.23     1843.16      3.36 o 
   1   2   0      167.16      152.07      1.97 o 
   2   2   0      283.38      281.38      1.95 o 
   3   2   0       39.07       34.81      0.58 o 
   4   2   0      149.60      142.57      4.50 o 
   5   2   0       26.69       24.22      1.05 o 
   6   2   0       63.80       60.02      2.13 o 
   7   2   0        8.78        6.88      1.10 o 
   8   2   0        0.09        2.56      3.60 o 
   9   2   0        0.83        0.51      1.79 o 
  -9   3   0        0.08        0.07      1.18 o 
  -8   3   0       12.00       12.14      2.37 o 
  -7   3   0        0.05        0.18      0.72 o 
  -6   3   0       10.50       10.69      0.66 o 
  -5   3   0        9.43        7.99      0.78 o 
  -4   3   0       13.13       15.58      0.77 o 
  -3   3   0      190.53      208.06      3.55 o 
  -2   3   0       15.47       16.30      1.38 o 
  -1   3   0      394.97      441.01      3.83 o 
   0   3   0        0.32        0.22      0.30 o 
   1   3   0      160.62      178.90      2.34 o 
   2   3   0        9.52        9.45      0.36 o 
   3   3   0      287.01      313.16      5.54 o 
   4   3   0        8.16        8.40      0.50 o 
   5   3   0       20.23       21.64      0.86 o 
   6   3   0       12.51       13.46      3.67 o 
   7   3   0       17.77       20.73      3.71 o 
   8   3   0        0.89        1.56      2.28 o 
  -9   4   0        1.02        0.90      1.07 o 
  -8   4   0        2.00        0.21      1.35 o 
  -7   4   0        0.86        2.43      1.92 o 
  -6   4   0        0.25        0.66      0.50 o 
  -5   4   0        9.11        8.58      0.78 o 
  -4   4   0        2.67        2.34      0.63 o 
  -3   4   0      115.24      109.44      1.91 o 
  -2   4   0      100.93       94.00      1.35 o 
  -1   4   0      130.38      108.13      1.63 o 
   0   4   0       40.07       39.66      1.05 o 
   1   4   0        8.04        5.81      0.88 o 
   2   4   0        3.74        5.69      0.33 o 
   3   4   0        7.15        6.17      0.33 o 
   4   4   0        5.14        5.56      1.60 o 
   5   4   0       11.88        8.83      1.21 o 
   6   4   0       18.65       21.91      3.29 o 
   7   4   0        4.53        4.27      3.07 o 
   8   4   0        0.04        0.98      2.40 o 
  -8   5   0        0.52        0.87      1.26 o 
  -7   5   0        0.11        0.49      1.11 o 
  -6   5   0        3.16        3.23      0.94 o 
  -5   5   0       50.04       52.86      3.59 o 
  -4   5   0        9.73       12.17      0.85 o 
  -3   5   0        4.74        5.89      0.77 o 
  -2   5   0       14.22       12.05      0.85 o 
  -1   5   0        2.13        6.67      1.31 o 
   0   5   0       69.44       66.58      1.64 o 
   1   5   0        0.18        0.75      0.75 o 
   2   5   0       36.82       35.64      0.78 o 
   3   5   0       66.70       65.48      2.38 o 
   4   5   0       15.44       18.45      1.85 o 
   5   5   0        1.61        2.59      1.36 o 
   6   5   0        0.01        0.83      1.90 o 
   7   5   0        0.08       -0.23      2.11 o 
  -8   6   0        9.17        6.11      4.81 o 
  -7   6   0       27.42       28.99      2.90 o 
  -6   6   0       23.47       22.43      1.53 o 
  -5   6   0       50.17       52.62      2.07 o 
  -4   6   0       16.15       12.50      0.86 o 
  -3   6   0       11.62        9.88      1.51 o 
  -2   6   0       35.82       34.56      1.18 o 
  -1   6   0        0.25        0.42      0.77 o 
   0   6   0        8.62        8.41      0.80 o 
   1   6   0        1.65        1.91      0.80 o 
   2   6   0       47.81       45.41      2.34 o 
   3   6   0        0.01       -0.08      1.08 o 
   4   6   0       48.78       49.00      4.01 o 
   5   6   0        0.92        1.20      0.86 o 
   6   6   0        6.09        5.96      2.73 o 
  -7   7   0        0.29        0.47      0.65 o 
  -6   7   0        0.11        0.36      0.67 o 
  -5   7   0       26.50       26.39      2.40 o 
  -4   7   0        0.35        0.39      0.74 o 
  -3   7   0        9.07        7.33      1.00 o 
  -2   7   0        0.66        0.75      0.55 o 
  -1   7   0        1.91        1.57      0.64 o 
   0   7   0        0.11        0.17      0.70 o 
   1   7   0        9.92       10.85      1.95 o 
   2   7   0        1.05        0.83      1.53 o 
   3   7   0       15.24       14.95      2.74 o 
   4   7   0        8.96        7.73      1.56 o 
   5   7   0        2.29        2.58      1.36 o 
   6   7   0        4.39        3.45      2.36 o 
  -6   8   0       18.95       18.41      1.97 o 
  -5   8   0        7.31        6.89      1.64 o 
  -4   8   0       58.25       59.64      3.18 o 
  -3   8   0        3.24        4.45      1.68 o 
  -2   8   0       21.64       20.80      1.17 o 
  -1   8   0        0.00        0.54      0.63 o 
   0   8   0       60.32       60.93      3.16 o 
   1   8   0        1.50        1.38      1.32 o 
   2   8   0       17.49       16.62      1.89 o 
   3   8   0        0.75        0.44      1.21 o 
   4   8   0        0.00        0.25      0.96 o 
  -5   9   0        0.04        0.58      0.91 o 
  -4   9   0        1.08        0.66      0.74 o 
  -3   9   0        0.14        0.13      0.78 o 
  -2   9   0        2.68        1.36      1.01 o 
  -1   9   0        0.59        0.43      1.36 o 
   0   9   0        4.80        4.67      2.32 o 
   1   9   0        3.02        2.63      1.70 o 
   2   9   0        1.01        0.39      1.16 o 
   3   9   0        4.07        4.18      1.57 o 
  -2  10   0        5.36        6.09      2.52 o 
  -1  10   0        9.86       15.16      3.36 o 
   0  10   0        0.00       -0.14      1.53 o 
   0 -10   1        0.34        0.96      1.50 o 
   1 -10   1        7.26        5.35      2.50 o 
   2 -10   1        0.13        0.86      2.03 o 
  -3  -9   1        0.42        0.51      1.09 o 
  -2  -9   1        4.07        3.46      1.54 o 
  -1  -9   1        5.97        5.73      1.69 o 
   0  -9   1        6.49        6.63      1.27 o 
   1  -9   1        0.17        0.54      2.02 o 
   2  -9   1        5.97        5.42      2.26 o 
   3  -9   1        0.92        0.75      0.99 o 
   4  -9   1        2.02        1.51      1.23 o 
   5  -9   1        7.27        6.73      1.53 o 
  -4  -8   1        3.14        3.72      1.47 o 
  -3  -8   1       12.94       12.52      1.89 o 
  -2  -8   1        1.16        0.73      1.24 o 
  -1  -8   1       24.66       23.40      1.94 o 
   0  -8   1        4.45        3.82      0.93 o 
   1  -8   1       68.50       65.33      2.18 o 
   2  -8   1       42.67       43.14      2.14 o 
   3  -8   1       55.30       51.97      3.02 o 
   4  -8   1        3.21        3.07      1.29 o 
   5  -8   1       21.57       20.40      2.16 o 
   6  -8   1        5.09        4.32      1.24 o 
  -6  -7   1        9.33        8.09      3.29 o 
  -5  -7   1        8.11        7.08      1.51 o 
  -4  -7   1        0.76        1.32      1.57 o 
  -3  -7   1       16.43       15.25      1.86 o 
  -2  -7   1        0.23        0.73      1.24 o 
  -1  -7   1        2.89        3.84      1.01 o 
   0  -7   1        8.05        8.82      1.01 o 
   1  -7   1        8.47        8.46      1.13 o 
   2  -7   1       32.71       30.48      1.27 o 
   3  -7   1        8.01        8.22      2.02 o 
   4  -7   1       19.52       19.09      2.35 o 
   5  -7   1        0.09        0.67      0.77 o 
   6  -7   1        7.11        5.92      1.26 o 
   7  -7   1        8.02        6.83      4.23 o 
  -7  -6   1        0.59        2.08      2.82 o 
  -6  -6   1       14.54       15.83      3.02 o 
  -5  -6   1        0.01        0.38      0.76 o 
  -4  -6   1        7.51       10.30      1.69 o 
  -2  -6   1       46.96       45.94      1.84 o 
  -1  -6   1        5.95        6.53      1.09 o 
   0  -6   1      143.11      136.24      2.35 o 
   1  -6   1       67.58       67.23      1.63 o 
   2  -6   1       23.72       18.59      1.30 o 
   3  -6   1       98.26       91.09      2.90 o 
   4  -6   1       55.24       54.38      2.50 o 
   5  -6   1       45.71       46.92      2.30 o 
   6  -6   1        6.07        6.03      1.19 o 
   7  -6   1        9.36        6.88      4.77 o 
   8  -6   1        0.47        0.22      0.54 o 
  -7  -5   1        1.20        2.19      3.01 o 
  -6  -5   1        0.12        1.56      2.73 o 
  -5  -5   1        0.90        0.88      0.70 o 
  -4  -5   1        4.44        3.15      1.30 o 
  -3  -5   1       11.09        9.77      1.05 o 
  -2  -5   1        7.83        9.73      0.98 o 
  -1  -5   1       82.81       94.07      2.50 o 
   0  -5   1       36.05       40.19      1.31 o 
   1  -5   1       25.59       28.46      1.11 o 
   2  -5   1       16.43       23.12      1.05 o 
   3  -5   1        4.76        4.45      0.58 o 
   4  -5   1        0.45        0.40      0.33 o 
   5  -5   1        8.14        9.63      1.32 o 
   6  -5   1        0.91        1.01      0.79 o 
   7  -5   1       10.87        9.69      6.20 o 
   8  -5   1        1.39        1.41      1.58 o 
  -8  -4   1        3.62        3.37      3.57 o 
  -7  -4   1       16.00       19.23      4.26 o 
  -6  -4   1        0.30        0.35      2.00 o 
  -5  -4   1       52.11       49.61      2.09 o 
  -4  -4   1       49.42       53.05      1.66 o 
  -3  -4   1      173.56      183.35      3.33 o 
  -2  -4   1      154.33      155.45      3.55 o 
  -1  -4   1      597.02      681.72      8.50 o 
   0  -4   1       56.29       62.70      1.16 o 
   1  -4   1      452.40      520.10      4.05 o 
   2  -4   1      219.13      225.93      1.81 o 
   3  -4   1       67.09       75.66      1.16 o 
   4  -4   1        0.05        0.06      0.18 o 
   5  -4   1        2.78        2.64      0.46 o 
   6  -4   1        2.94        3.45      0.81 o 
   7  -4   1        0.08        0.66      1.37 o 
   8  -4   1        0.75        1.45      1.49 o 
   9  -4   1        0.04        0.25      0.75 o 
  -8  -3   1        0.04        2.72      3.39 o 
  -7  -3   1       49.06       50.30      4.48 o 
  -6  -3   1        1.59        0.82      0.66 o 
  -5  -3   1      126.02      128.68      3.09 o 
  -4  -3   1       19.98       19.11      0.84 o 
  -3  -3   1       67.68       74.05      0.92 o 
  -2  -3   1       19.42       17.22      0.60 o 
  -1  -3   1      903.63      992.39      6.02 o 
   0  -3   1        3.14        3.30      0.51 o 
   1  -3   1      756.99      830.07      2.62 o 
   2  -3   1       11.54        9.77      0.39 o 
   3  -3   1      415.37      456.81      1.82 o 
   4  -3   1       24.87       23.27      0.61 o 
   5  -3   1      370.61      387.94      9.27 o 
   6  -3   1        5.75        5.07      1.02 o 
   7  -3   1       33.52       32.96      2.74 o 
   8  -3   1        0.42        0.73      1.33 o 
   9  -3   1        9.05        5.18      4.41 o 
  -9  -2   1        3.28        3.47      2.54 o 
  -8  -2   1        9.00        8.49      2.89 o 
  -7  -2   1        4.83        4.77      1.11 o 
  -6  -2   1       81.23       87.60      2.66 o 
  -5  -2   1       17.08       14.59      0.68 o 
  -4  -2   1       69.02       65.17      1.34 o 
  -3  -2   1      195.78      196.31      2.12 o 
  -2  -2   1        7.24        7.49      0.41 o 
  -1  -2   1       65.66       53.97      0.67 o 
   0  -2   1      361.75      365.89      1.37 o 
   1  -2   1       64.13       50.27      0.44 o 
   2  -2   1      214.77      200.22      1.28 o 
   3  -2   1       33.22       30.90      0.62 o 
   4  -2   1       11.34        8.97      0.44 o 
   5  -2   1        6.21        6.13      0.47 o 
   6  -2   1       21.04       20.08      1.77 o 
   7  -2   1        5.05        5.59      1.20 o 
   8  -2   1        0.06        0.65      1.09 o 
   9  -2   1        2.33        1.55      1.43 o 
  -9  -1   1       12.37       11.67      3.15 o 
  -8  -1   1       24.13       22.91      1.66 o 
  -7  -1   1       59.74       62.25      2.43 o 
  -6  -1   1       43.46       46.05      1.93 o 
  -5  -1   1      306.90      360.23     16.21 o 
  -4  -1   1      561.11      594.64      6.69 o 
  -3  -1   1      498.49      553.65     10.97 o 
  -2  -1   1     2600.92     2901.70     10.01 o 
   1  -1   1     3744.37     3769.26     36.16 o 
   2  -1   1     1483.41     1699.79      9.12 o 
   3  -1   1      682.04      730.11      8.95 o 
   4  -1   1      128.94      163.64      2.77 o 
   6  -1   1       29.92       29.58      1.82 o 
   7  -1   1       54.67       62.31      2.41 o 
   8  -1   1       13.47       10.76      1.32 o 
  -9   0   1       13.27       15.03      1.77 o 
  -7   0   1       24.47       23.25      1.70 o 
  -6   0   1       16.05       32.82      5.28 o 
  -5   0   1       18.45       19.81      1.38 o 
  -4   0   1        3.07       68.65      2.24 o 
  -3   0   1      412.14      457.62      3.68 o 
  -1   0   1      123.32      126.13      1.82 o 
   0   0   1      400.53       -0.05      0.23 o 
   1   0   1      128.44      129.98      1.04 o 
   3   0   1       61.58       94.69      2.24 o 
   4   0   1     1226.50     1369.65      6.30 o 
   5   0   1        6.99        6.99      0.40 o 
   6   0   1      275.90      288.42      5.41 o 
   7   0   1        2.33        3.20      1.16 o 
   8   0   1      166.23      161.46      5.23 o 
  -9   1   1        0.08        0.45      1.00 o 
  -8   1   1        1.55        1.66      1.09 o 
  -7   1   1        0.64        1.55      1.38 o 
  -6   1   1        7.30        8.29      1.57 o 
  -5   1   1        3.94        1.70      2.18 o 
  -4   1   1       25.33       24.51      1.37 o 
  -3   1   1       91.47       84.27      0.75 o 
  -2   1   1      771.81      762.10      4.25 o 
  -1   1   1      150.39      142.11      1.51 o 
   1   1   1      291.02      287.81      1.55 o 
   2   1   1      797.08      807.44      1.74 o 
   3   1   1        0.88        1.03      0.22 o 
   4   1   1       39.25       31.66      0.73 o 
   5   1   1       84.19       74.67      2.05 o 
   6   1   1        6.50        7.47      1.03 o 
   7   1   1       10.75        9.18      2.29 o 
   8   1   1       21.85       22.26      2.88 o 
   9   1   1        2.40        3.16      2.31 o 
  -9   2   1        5.04        4.87      1.69 o 
  -8   2   1        2.46        3.41      1.25 o 
  -7   2   1       13.86       14.16      1.70 o 
  -6   2   1       16.32       13.38      2.10 o 
  -5   2   1        1.23        1.44      0.27 o 
  -4   2   1      102.27       91.41      0.95 o 
  -3   2   1      120.84      123.51      2.15 o 
  -2   2   1      184.35      170.67      0.96 o 
  -1   2   1       22.15       19.93      0.51 o 
   0   2   1     1902.70     2088.21     13.41 o 
   1   2   1       10.86       10.07      0.75 o 
   2   2   1        4.09        4.17      0.46 o 
   3   2   1       16.77       15.21      0.57 o 
   4   2   1       10.24       12.68      0.65 o 
   5   2   1        0.04       -0.06      0.33 o 
   6   2   1        1.51        1.12      0.73 o 
   7   2   1        0.20       -0.09      1.86 o 
   8   2   1       13.32       15.63      2.97 o 
  -9   3   1        1.81        2.13      2.03 o 
  -8   3   1        0.52        0.32      1.36 o 
  -7   3   1        0.00        0.78      1.16 o 
  -6   3   1       34.51       33.30      1.60 o 
  -5   3   1        1.29        1.05      0.60 o 
  -4   3   1       73.20       69.92      1.54 o 
  -3   3   1       80.27       66.54      1.18 o 
  -2   3   1       24.62       27.02      0.86 o 
  -1   3   1        1.06        0.06      0.44 o 
   0   3   1       27.04       33.55      0.60 o 
   1   3   1       69.00       79.76      0.81 o 
   2   3   1       60.21       49.56      1.54 o 
   3   3   1        0.36        0.13      0.99 o 
   4   3   1       26.31       26.28      0.62 o 
   5   3   1       26.48       26.00      1.64 o 
   6   3   1        3.68        4.48      3.21 o 
   7   3   1        5.49        5.81      2.88 o 
   8   3   1        0.00        0.52      2.10 o 
  -9   4   1        1.04        0.55      1.52 o 
  -7   4   1        5.68        6.94      1.84 o 
  -6   4   1        0.00        0.08      0.32 o 
  -5   4   1        5.88        4.47      0.74 o 
  -4   4   1        1.90        2.70      0.84 o 
  -3   4   1       22.12       20.54      1.00 o 
  -2   4   1       34.03       38.64      4.87 o 
  -1   4   1      244.37      245.02      2.24 o 
   0   4   1       67.78       69.57      3.21 o 
   1   4   1      317.42      317.14      1.68 o 
   2   4   1        0.32        1.14      1.22 o 
   3   4   1       62.35       61.12      2.50 o 
   4   4   1        4.72        5.39      1.82 o 
   5   4   1       13.49       13.36      1.56 o 
   6   4   1        0.06        0.69      2.07 o 
   7   4   1        0.32        3.08      3.21 o 
   8   4   1        6.19        8.24      3.60 o 
  -8   5   1        2.13        1.12      1.31 o 
  -7   5   1       33.10       35.29      3.03 o 
  -6   5   1        1.95        1.48      0.89 o 
  -5   5   1       33.51       31.89      1.23 o 
  -4   5   1       16.44       16.84      1.09 o 
  -3   5   1       42.17       42.28      1.37 o 
  -2   5   1       13.07       14.35      0.98 o 
  -1   5   1      122.27      126.40      2.44 o 
   0   5   1       68.23       73.90      1.95 o 
   1   5   1       23.63       25.31      0.71 o 
   2   5   1        6.21        7.86      1.66 o 
   3   5   1       49.82       49.74      2.20 o 
   4   5   1        1.22        3.76      1.50 o 
   5   5   1        0.01        0.15      0.82 o 
   7   5   1        0.16        0.50      2.04 o 
  -8   6   1       20.71       17.69      2.72 o 
  -7   6   1       77.78       80.04      4.48 o 
  -6   6   1       28.91       29.32      1.73 o 
  -5   6   1       88.16       85.81      2.57 o 
  -4   6   1       55.69       53.45      1.60 o 
  -3   6   1      191.68      185.78      3.20 o 
  -2   6   1      176.06      169.74      3.72 o 
  -1   6   1       86.55       83.54      1.87 o 
   0   6   1       23.17       21.40      1.02 o 
   1   6   1        0.11        0.40      0.66 o 
   2   6   1       32.08       29.02      2.13 o 
   3   6   1        3.91        2.14      1.39 o 
   4   6   1       25.52       25.64      2.13 o 
   5   6   1       11.35       11.48      1.70 o 
   6   6   1        0.70        0.77      2.90 o 
  -7   7   1        2.18        1.44      2.61 o 
  -6   7   1       15.86       15.25      1.44 o 
  -5   7   1       26.93       28.84      1.96 o 
  -4   7   1       44.65       42.59      2.51 o 
  -3   7   1        2.09        1.95      0.83 o 
  -2   7   1       35.94       32.81      1.53 o 
  -1   7   1        1.58        1.04      0.67 o 
   0   7   1      108.36      108.54      3.24 o 
   1   7   1        0.39        0.32      1.14 o 
   2   7   1       70.49       69.16      3.13 o 
   3   7   1       19.94       18.03      2.79 o 
   4   7   1       41.32       37.39      2.42 o 
   5   7   1        1.08        0.81      0.94 o 
  -6   8   1        0.98        1.02      1.97 o 
  -5   8   1        6.70        7.24      1.91 o 
  -4   8   1        0.15        0.76      0.66 o 
  -3   8   1        0.89        0.76      1.02 o 
  -2   8   1       24.20       24.79      1.48 o 
  -1   8   1        2.15        2.12      0.69 o 
   0   8   1        4.38        5.21      1.28 o 
   1   8   1       17.00       17.35      1.88 o 
   2   8   1       11.08       10.95      1.95 o 
   3   8   1       14.12       13.48      2.05 o 
   4   8   1       15.70       13.55      1.77 o 
  -5   9   1       16.36       16.25      2.37 o 
  -4   9   1       23.43       27.51      2.23 o 
  -3   9   1        9.81       12.32      2.29 o 
  -2   9   1        8.64       11.16      2.62 o 
  -1   9   1        3.27        5.10      1.23 o 
   0   9   1       15.71       20.51      3.02 o 
   1   9   1       11.94       15.03      1.93 o 
   2   9   1        8.77       10.17      2.07 o 
   3   9   1        0.04        0.59      1.12 o 
  -1  10   1        6.94        8.82      2.28 o 
   0 -10   2        3.88        3.23      1.85 o 
   1 -10   2        1.82        2.94      2.64 o 
   2 -10   2        1.99        1.59      1.61 o 
  -3  -9   2        1.41        2.08      1.41 o 
  -2  -9   2        3.97        4.61      1.86 o 
  -1  -9   2        2.31        1.26      1.62 o 
   0  -9   2        7.01        6.71      1.39 o 
   1  -9   2        2.28        1.34      1.10 o 
   2  -9   2       14.47       13.64      1.77 o 
   3  -9   2        0.11        0.40      0.83 o 
   4  -9   2        5.87        7.11      1.50 o 
   5  -9   2        2.48        3.36      1.36 o 
  -4  -8   2        6.57        6.56      1.46 o 
  -3  -8   2       12.23       13.50      1.83 o 
  -2  -8   2        8.86        9.57      1.65 o 
  -1  -8   2       10.06       11.90      1.77 o 
   0  -8   2       10.87       11.26      1.07 o 
   1  -8   2       27.55       26.56      1.33 o 
   2  -8   2       20.48       20.29      1.62 o 
   3  -8   2        6.46        6.21      1.46 o 
   4  -8   2        0.57        0.24      0.91 o 
   5  -8   2        0.09        0.53      0.80 o 
   6  -8   2        0.09        0.27      0.87 o 
  -6  -7   2       13.81       12.80      3.36 o 
  -5  -7   2       16.89       14.15      1.91 o 
  -4  -7   2       77.06       69.77      2.66 o 
  -3  -7   2       13.99       11.49      1.65 o 
  -2  -7   2       79.67       70.28      2.90 o 
  -1  -7   2       39.47       36.00      2.21 o 
   0  -7   2       90.33       77.46      2.05 o 
   1  -7   2        0.09        0.91      0.87 o 
   2  -7   2      101.59       87.71      2.95 o 
   3  -7   2        0.34        0.82      1.09 o 
   4  -7   2       28.69       26.57      2.10 o 
   5  -7   2        1.91        1.26      1.16 o 
   6  -7   2       16.58       16.88      1.89 o 
   7  -7   2        1.20        0.81      1.91 o 
  -6  -6   2        1.84        1.59      2.13 o 
  -5  -6   2        0.26        4.65      1.49 o 
  -4  -6   2       20.51       19.65      1.73 o 
  -3  -6   2        7.87       10.42      1.58 o 
  -2  -6   2       30.03       19.72      1.23 o 
  -1  -6   2        0.50       14.20      1.69 o 
   0  -6   2       48.77       32.79      1.46 o 
   1  -6   2       15.50       14.22      1.01 o 
   2  -6   2      206.60      179.13      4.04 o 
   3  -6   2        2.98        3.67      1.46 o 
   4  -6   2       62.02       56.60      2.41 o 
   5  -6   2        3.42        4.37      1.41 o 
   6  -6   2       52.19       51.47      6.39 o 
   7  -6   2        1.15        0.92      0.91 o 
   8  -6   2       27.08       28.16      4.18 o 
  -7  -5   2        0.49        1.89      3.03 o 
  -6  -5   2        4.55        5.17      2.78 o 
  -5  -5   2        5.90        6.47      1.25 o 
  -4  -5   2        0.26        0.11      0.81 o 
  -3  -5   2        1.01        1.05      0.59 o 
  -2  -5   2        8.92       10.42      1.08 o 
  -1  -5   2       56.19       60.86      2.09 o 
   0  -5   2        9.17        9.98      1.03 o 
   1  -5   2       13.69       10.76      0.84 o 
   2  -5   2        4.68        4.26      0.61 o 
   3  -5   2       32.75       30.34      0.95 o 
   4  -5   2        0.57        0.34      0.84 o 
   5  -5   2        1.28        1.29      0.79 o 
   6  -5   2        1.82        1.96      0.75 o 
   7  -5   2        9.61       10.58      2.93 o 
  -8  -4   2        3.91        2.40      2.63 o 
  -7  -4   2        1.86        2.93      3.08 o 
  -6  -4   2       27.11       29.28      4.26 o 
  -5  -4   2        5.50        5.63      0.67 o 
  -4  -4   2       30.69       29.79      1.12 o 
  -3  -4   2       67.84       71.65      1.63 o 
  -2  -4   2      141.72      168.91      4.22 o 
  -1  -4   2      105.24      120.40      1.59 o 
   0  -4   2      596.08      708.97      6.26 o 
   1  -4   2      436.59      492.90      2.75 o 
   2  -4   2      161.31      188.29      1.56 o 
   3  -4   2      338.95      366.93     14.29 o 
   4  -4   2      182.58      197.98      3.96 o 
   5  -4   2       51.87       55.48      2.13 o 
   6  -4   2       33.67       33.53      7.12 o 
   8  -4   2        0.69        1.09      1.50 o 
  -8  -3   2       15.75       16.83      3.55 o 
  -7  -3   2        0.66        0.59      3.07 o 
  -6  -3   2        7.96        7.14      3.44 o 
  -5  -3   2        0.71        0.20      0.39 o 
  -4  -3   2       62.14       63.20      1.67 o 
  -3  -3   2        0.01        0.17      0.51 o 
  -2  -3   2        5.43        5.83      0.69 o 
  -1  -3   2      327.94      335.35      3.27 o 
   0  -3   2       48.02       42.53      0.69 o 
   1  -3   2       57.06       55.45      1.04 o 
   2  -3   2       15.18       17.62      1.16 o 
   3  -3   2        0.85        2.40      0.77 o 
   4  -3   2        0.09        0.19      0.13 o 
   5  -3   2        0.51        1.71      0.49 o 
   6  -3   2        1.40        1.47      0.51 o 
   7  -3   2       50.06       55.62      3.30 o 
   8  -3   2        1.82        1.78      1.82 o 
   9  -3   2       13.85        9.58      6.00 o 
  -9  -2   2        4.67        5.02      2.68 o 
  -8  -2   2        0.05        0.55      2.39 o 
  -7  -2   2        0.92        1.06      2.37 o 
  -6  -2   2        4.11        3.02      1.02 o 
  -5  -2   2        2.40        2.25      0.90 o 
  -4  -2   2        1.29        3.45      3.60 o 
  -3  -2   2        1.18        1.32      0.58 o 
  -2  -2   2       11.71        9.59      0.44 o 
  -1  -2   2      422.37      448.56      3.45 o 
   0  -2   2      392.83      393.90      3.21 o 
   1  -2   2       89.15       93.37      0.56 o 
   2  -2   2       35.40       31.27      1.12 o 
   3  -2   2        6.36        6.84      0.44 o 
   4  -2   2      244.12      226.42      4.91 o 
   5  -2   2        3.39        2.67      0.58 o 
   6  -2   2       79.41       81.21      2.16 o 
   7  -2   2        0.00        0.21      0.58 o 
   8  -2   2        1.98        1.41      1.94 o 
   9  -2   2        0.82        0.43      1.26 o 
  -9  -1   2        2.99        2.01      2.73 o 
  -8  -1   2       28.02       31.43      3.75 o 
  -7  -1   2        2.66        2.65      1.16 o 
  -6  -1   2       19.26       22.71      1.64 o 
  -5  -1   2        2.67        1.03      1.11 o 
  -4  -1   2      204.67      215.23      5.26 o 
  -3  -1   2       59.24       69.81      1.23 o 
  -2  -1   2      171.79      168.25      1.05 o 
  -1  -1   2        2.20        3.72      0.68 o 
   0  -1   2      631.94      693.47      3.76 o 
   1  -1   2       63.12       63.96      0.60 o 
   2  -1   2       65.05       67.97      1.05 o 
   3  -1   2       91.83      100.92      1.40 o 
   4  -1   2      186.48      199.37      3.17 o 
   5  -1   2        1.17        0.40      0.57 o 
   6  -1   2       66.23       72.34      2.13 o 
   7  -1   2       23.75       22.43      1.55 o 
   8  -1   2       18.55       13.88      5.33 o 
   9  -1   2        9.18        4.29      4.30 o 
  -9   0   2       13.15       13.46      3.07 o 
  -8   0   2        0.47        1.03      0.97 o 
  -7   0   2       18.29       19.06      1.74 o 
  -6   0   2        0.08        1.55      1.16 o 
  -5   0   2       22.74       25.60      5.50 o 
  -4   0   2       38.36       41.38      1.72 o 
  -3   0   2      762.38      774.82     20.66 o 
  -2   0   2      528.87      541.18      2.25 o 
  -1   0   2      156.36      142.81      1.59 o 
   0   0   2       14.31       10.76      0.37 o 
   1   0   2      238.83      223.11      2.45 o 
   2   0   2      114.89      106.89      0.82 o 
   3   0   2      188.20      234.86      4.91 o 
   4   0   2      137.83      131.14      1.21 o 
   5   0   2        0.00        0.40      0.31 o 
   6   0   2      194.46      203.74      7.01 o 
   7   0   2        0.04        0.90      0.93 o 
   8   0   2       52.46       47.03      3.55 o 
  -9   1   2        0.26        0.26      0.82 o 
  -8   1   2       14.88       13.12      1.54 o 
  -7   1   2        0.00       -0.13      0.96 o 
  -6   1   2       15.16       13.77      1.85 o 
  -5   1   2       16.10       14.24      2.43 o 
  -4   1   2      414.82      427.34      3.32 o 
  -3   1   2       16.10       15.69      0.49 o 
  -1   1   2      498.39      482.14      3.66 o 
   0   1   2      127.77      141.85      0.89 o 
   1   1   2      296.28      292.07      2.64 o 
   2   1   2      141.16      140.29      1.71 o 
   3   1   2        0.09        0.25      0.23 o 
   4   1   2        7.95        6.05      0.97 o 
   5   1   2       23.08       21.71      1.15 o 
   6   1   2        5.53        5.03      1.44 o 
   7   1   2        0.16        0.09      0.35 o 
   8   1   2        0.33        1.24      1.60 o 
   9   1   2        0.53        1.22      2.03 o 
  -9   2   2        1.19        0.89      1.12 o 
  -8   2   2       14.18       12.07      1.88 o 
  -7   2   2        0.05        0.27      0.94 o 
  -6   2   2       66.38       57.88      2.34 o 
  -5   2   2       54.38       50.70      1.43 o 
  -4   2   2       83.40       80.64      0.96 o 
  -3   2   2        0.15        0.19      0.36 o 
  -2   2   2        7.86        5.13      0.49 o 
  -1   2   2      152.42      138.52      1.95 o 
   0   2   2        0.02        0.30      0.24 o 
   1   2   2       58.08       54.74      0.56 o 
   2   2   2      597.79      606.50      7.43 o 
   3   2   2        5.07        4.55      0.29 o 
   4   2   2      118.08      113.22      2.52 o 
   5   2   2        0.74        0.73      0.34 o 
   6   2   2        0.69        0.04      0.24 o 
   7   2   2        0.37       -0.01      1.55 o 
   8   2   2        1.71        1.16      2.53 o 
  -9   3   2        8.41        7.06      2.04 o 
  -8   3   2       21.18       19.80      3.11 o 
  -7   3   2       27.22       27.33      1.81 o 
  -6   3   2        0.43        0.35      1.01 o 
  -5   3   2       28.44       29.58      1.12 o 
  -4   3   2       21.00       22.12      1.05 o 
  -3   3   2      144.39      134.57      1.69 o 
  -2   3   2      217.75      214.40      2.14 o 
  -1   3   2       53.76       52.96      1.12 o 
   0   3   2       34.26       32.83      1.42 o 
   1   3   2       14.95       16.18      0.60 o 
   2   3   2       62.14       57.93      2.24 o 
   3   3   2       81.38       85.10      2.27 o 
   4   3   2        0.34       -0.37      1.14 o 
   5   3   2        2.30        2.10      1.21 o 
   6   3   2       10.71       14.18      3.47 o 
   7   3   2        4.68        5.18      2.73 o 
   8   3   2        2.61        0.80      1.98 o 
  -8   4   2        0.15        0.75      1.44 o 
  -7   4   2        0.05        0.72      0.74 o 
  -6   4   2        8.02        7.03      1.27 o 
  -5   4   2       73.56       72.72      1.77 o 
  -4   4   2       13.37       12.00      1.07 o 
  -3   4   2       49.90       50.91      1.82 o 
  -2   4   2        0.39        2.60      1.00 o 
  -1   4   2      131.94      123.60      5.15 o 
   0   4   2       20.97       24.29      1.37 o 
   1   4   2       69.55       66.31      0.99 o 
   2   4   2       50.22       53.43      3.10 o 
   3   4   2        0.30        0.60      1.36 o 
   4   4   2       37.29       46.68      2.41 o 
   5   4   2        8.05        7.16      1.58 o 
   6   4   2        1.43        0.66      1.96 o 
   7   4   2        2.32        2.24      3.25 o 
   8   4   2        4.66        6.56      2.90 o 
  -8   5   2        0.66        0.36      1.37 o 
  -7   5   2      120.35      119.38      4.79 o 
  -6   5   2       14.53       14.30      0.99 o 
  -5   5   2      162.67      171.41      3.23 o 
  -4   5   2       29.92       28.01      1.26 o 
  -3   5   2      269.21      262.61      2.81 o 
  -2   5   2        3.78        4.63      0.92 o 
  -1   5   2       91.46       79.95      1.91 o 
   0   5   2       63.92       65.26      1.66 o 
   1   5   2        0.69        0.20      0.29 o 
   3   5   2       26.09       27.60      2.10 o 
   4   5   2       18.57       26.53      3.31 o 
   5   5   2        1.75        2.30      1.49 o 
   6   5   2       25.35       36.78      4.81 o 
   7   5   2        2.86        4.61      3.41 o 
  -8   6   2        8.32        9.84      2.56 o 
  -7   6   2       49.82       45.83      3.79 o 
  -6   6   2       48.69       47.08      3.65 o 
  -5   6   2      290.06      287.07      5.02 o 
  -4   6   2      137.92      134.49      2.53 o 
  -3   6   2      462.64      471.94      5.64 o 
  -2   6   2      181.98      172.59      3.57 o 
   0   6   2      407.73      400.62     12.21 o 
   1   6   2      863.42      907.57     13.46 o 
   2   6   2      173.59      172.83      3.83 o 
   3   6   2      287.72      312.52      6.55 o 
   4   6   2       55.73       55.84      2.59 o 
   5   6   2      129.95      137.74      4.10 o 
   6   6   2       42.64       41.72      3.94 o 
  -7   7   2        1.03        1.08      1.88 o 
  -6   7   2        1.02        1.96      2.03 o 
  -5   7   2        1.18        1.44      1.07 o 
  -4   7   2        8.55        9.37      0.92 o 
  -3   7   2        7.42        7.45      0.96 o 
  -2   7   2        0.02        0.27      0.36 o 
  -1   7   2        3.34        3.19      1.27 o 
   0   7   2       23.12       25.31      2.38 o 
   1   7   2       15.54       14.75      1.94 o 
   2   7   2        0.89        0.41      1.59 o 
   3   7   2        3.06        3.53      1.75 o 
   4   7   2        0.07        1.08      1.32 o 
   5   7   2       15.09       15.25      1.88 o 
  -6   8   2        6.83        3.69      3.34 o 
  -5   8   2        0.13        0.23      0.69 o 
  -4   8   2       13.35       13.10      2.11 o 
  -3   8   2        3.28        2.25      0.97 o 
  -2   8   2        3.47        3.64      1.83 o 
  -1   8   2        0.20        0.08      0.40 o 
   0   8   2       32.80       35.28      2.18 o 
   1   8   2       18.82       17.01      1.83 o 
   2   8   2       24.58       27.24      3.53 o 
   3   8   2        3.15        2.12      1.68 o 
   4   8   2        9.42        9.49      2.07 o 
  -4   9   2        2.39        1.34      1.19 o 
  -3   9   2        0.54        0.35      0.66 o 
  -1   9   2        4.54        4.19      1.42 o 
   0   9   2        4.27        6.13      1.30 o 
   1   9   2        0.04        0.92      1.25 o 
   2   9   2        4.70        6.06      1.97 o 
   1 -10   3       96.08       66.49      4.06 o 
  -3  -9   3       48.54       54.83      2.76 o 
  -2  -9   3        0.95        1.01      1.24 o 
  -1  -9   3       46.19       48.63      2.28 o 
   0  -9   3        5.35        6.81      2.23 o 
   1  -9   3       55.06       61.77      2.42 o 
   2  -9   3       19.55       17.97      1.84 o 
   3  -9   3       26.61       32.45      2.24 o 
   4  -9   3        5.60        5.79      1.54 o 
  -4  -8   3       12.67       12.25      1.83 o 
  -3  -8   3       18.45       13.92      1.74 o 
  -2  -8   3        9.84        7.45      1.65 o 
  -1  -8   3        0.28        0.33      1.01 o 
   0  -8   3        3.55        1.85      0.99 o 
   1  -8   3        4.64        2.54      1.33 o 
   2  -8   3        3.99        3.26      1.41 o 
   3  -8   3        0.54        0.40      0.99 o 
   4  -8   3        0.29        0.75      1.13 o 
   5  -8   3        0.32        0.75      1.01 o 
   6  -8   3        2.64        3.10      1.33 o 
  -6  -7   3        2.81        1.29      2.07 o 
  -5  -7   3       19.40       18.73      3.32 o 
  -4  -7   3        1.77        1.61      1.24 o 
  -3  -7   3       90.42       87.75      3.33 o 
  -2  -7   3       57.79       55.62      1.97 o 
  -1  -7   3      135.88      118.07      2.54 o 
   0  -7   3      112.22      108.73      3.09 o 
   1  -7   3      223.39      210.12      4.96 o 
   2  -7   3       62.60       51.96      3.46 o 
   3  -7   3       96.08       90.10      3.23 o 
   4  -7   3       85.41       86.49      2.90 o 
   5  -7   3       22.70       20.78      1.88 o 
   6  -7   3       27.43       23.91      2.86 o 
   7  -7   3       19.34       13.97      6.50 o 
  -6  -6   3        1.20        1.10      2.99 o 
  -5  -6   3        4.69        3.99      1.20 o 
  -4  -6   3        8.68        9.68      1.76 o 
  -3  -6   3       29.08       28.38      1.92 o 
  -2  -6   3       14.13       12.57      1.14 o 
  -1  -6   3        0.13        1.19      0.96 o 
   0  -6   3        8.26        9.46      1.18 o 
   1  -6   3        2.47        4.03      0.98 o 
   2  -6   3       12.66       14.24      0.88 o 
   3  -6   3        7.36        6.64      1.76 o 
   4  -6   3       14.46       15.85      1.79 o 
   5  -6   3       26.17       28.48      1.99 o 
   6  -6   3        8.64        6.53      3.87 o 
   7  -6   3        2.19        1.97      2.30 o 
  -7  -5   3        0.69        1.41      2.21 o 
  -6  -5   3        0.31        2.11      2.80 o 
  -5  -5   3       10.61       10.99      1.23 o 
  -4  -5   3       22.60       22.74      1.39 o 
  -3  -5   3        5.55        4.82      0.95 o 
  -2  -5   3        6.57        7.11      1.11 o 
  -1  -5   3       33.20       34.23      1.50 o 
   0  -5   3        1.65        3.27      1.02 o 
   1  -5   3        4.81        4.23      0.80 o 
   2  -5   3       21.66       25.07      0.64 o 
   3  -5   3        0.06        0.27      1.13 o 
   4  -5   3        5.95        4.49      1.34 o 
   5  -5   3        9.95       11.10      1.63 o 
   6  -5   3        1.24        0.81      0.77 o 
   7  -5   3        0.05       -0.34      1.40 o 
   8  -5   3        0.17        0.86      1.70 o 
  -8  -4   3        2.59        2.38      3.64 o 
  -7  -4   3        0.00        1.13      2.28 o 
  -6  -4   3        8.74        8.89      3.19 o 
  -5  -4   3        2.38        1.22      0.79 o 
  -4  -4   3       17.21       13.55      1.01 o 
  -3  -4   3       61.97       57.69      1.62 o 
  -2  -4   3       57.43       54.50      2.49 o 
  -1  -4   3        0.36        0.71      0.76 o 
   0  -4   3      115.51      110.59      1.52 o 
   1  -4   3        8.19        7.03      0.69 o 
   2  -4   3        1.39        2.95      0.88 o 
   3  -4   3        9.78       10.96      1.54 o 
   4  -4   3        0.69        0.83      0.89 o 
   5  -4   3       81.17       87.28      2.15 o 
   6  -4   3        3.34        3.95      2.37 o 
   7  -4   3       17.05       20.08      7.07 o 
   8  -4   3        4.82        3.08      3.40 o 
  -8  -3   3       11.68       12.01      4.30 o 
  -7  -3   3        0.12        0.01      0.51 o 
  -6  -3   3        0.11        0.85      0.98 o 
  -5  -3   3       23.25       21.48      0.94 o 
  -4  -3   3       11.99        9.46      0.87 o 
  -3  -3   3       52.95       52.47      1.52 o 
  -2  -3   3        4.57        5.86      0.74 o 
  -1  -3   3      267.65      277.75      2.54 o 
   0  -3   3       45.18       43.84      0.82 o 
   1  -3   3       22.37       24.82      0.53 o 
   2  -3   3       88.31       87.71      1.77 o 
   3  -3   3       10.55       10.18      1.17 o 
   4  -3   3        0.48        0.67      0.50 o 
   5  -3   3       54.86       51.57      1.59 o 
   6  -3   3        1.38        1.39      0.83 o 
   7  -3   3       16.06       16.20      5.66 o 
   8  -3   3        0.18        0.55      0.93 o 
   9  -3   3       22.94       24.73      2.73 o 
  -8  -2   3        0.00        0.08      0.58 o 
  -7  -2   3       12.36       12.89      1.36 o 
  -6  -2   3        0.02        0.39      0.73 o 
  -5  -2   3       20.51       20.08      1.15 o 
  -4  -2   3        0.00        0.34      0.56 o 
  -3  -2   3      377.87      419.74      9.83 o 
  -2  -2   3        6.83        7.21      1.36 o 
  -1  -2   3      259.37      268.72      2.86 o 
   0  -2   3      311.61      316.23      1.48 o 
   1  -2   3     1108.48     1182.24      3.83 o 
   2  -2   3       72.54       71.71      0.75 o 
   3  -2   3      595.27      633.47      7.84 o 
   4  -2   3       81.53       72.98      1.46 o 
   5  -2   3       13.15       11.60      0.91 o 
   6  -2   3       14.81       11.66      0.92 o 
   7  -2   3        7.09        5.86      3.77 o 
   8  -2   3        0.01        0.25      1.04 o 
   9  -2   3        0.05        0.64      1.03 o 
  -9  -1   3       21.36       18.36      3.96 o 
  -8  -1   3       13.87       19.72      1.88 o 
  -7  -1   3       55.35       56.72      2.46 o 
  -6  -1   3        0.00        1.32      1.17 o 
  -5  -1   3       76.23       87.63      2.46 o 
  -4  -1   3       41.62       39.03      1.12 o 
  -3  -1   3       88.06       87.71      1.32 o 
  -2  -1   3       23.45       51.06      1.34 o 
  -1  -1   3        0.00        0.14      0.37 o 
   0  -1   3      140.42      156.89      0.88 o 
   1  -1   3        1.65        2.70      0.40 o 
   2  -1   3      446.79      464.86      3.14 o 
   3  -1   3        2.45        8.72      0.49 o 
   4  -1   3       51.21       53.89      1.25 o 
   5  -1   3       30.35       29.76      1.05 o 
   6  -1   3       20.64       21.17      0.95 o 
   7  -1   3        2.05        4.94      1.32 o 
   8  -1   3       17.61       19.21      5.51 o 
  -9   0   3        0.06        1.02      0.88 o 
  -8   0   3        0.12        0.30      0.86 o 
  -7   0   3        1.55        0.90      1.02 o 
  -6   0   3        3.93        4.63      1.45 o 
  -5   0   3       19.25       20.10      1.66 o 
  -4   0   3        6.58        5.01      0.25 o 
  -3   0   3       59.36       58.55      0.76 o 
  -2   0   3        0.07        0.14      0.24 o 
  -1   0   3      308.09      302.36      3.25 o 
   0   0   3      731.63      710.90      4.85 o 
   1   0   3       25.34       20.03      0.43 o 
   2   0   3      296.98      288.49      2.72 o 
   3   0   3       35.79       36.48      0.82 o 
   4   0   3      198.40      198.55      3.68 o 
   5   0   3        8.21        7.16      1.15 o 
   6   0   3       39.19       40.31      1.35 o 
   7   0   3        0.90        0.95      0.84 o 
   8   0   3        0.40        0.42      0.36 o 
  -9   1   3        0.86        1.15      1.22 o 
  -8   1   3       21.06       24.65      2.04 o 
  -7   1   3        0.10        0.30      0.96 o 
  -6   1   3        0.05        0.23      1.30 o 
  -5   1   3        0.70        2.34      1.37 o 
  -4   1   3        1.83        2.05      0.25 o 
  -3   1   3       20.89       16.53      0.82 o 
  -2   1   3       87.24       75.25      0.91 o 
  -1   1   3       21.35       17.92      0.53 o 
   0   1   3     2202.57     2429.50      8.18 o 
   1   1   3       63.01       57.93      0.79 o 
   2   1   3      266.89      254.11      1.78 o 
   3   1   3       72.67       66.64      0.88 o 
   4   1   3       86.93       82.32      1.70 o 
   5   1   3        0.15        0.31      0.31 o 
   6   1   3        8.33        7.92      0.98 o 
   7   1   3        0.98        0.56      0.87 o 
   8   1   3        1.00        1.12      1.52 o 
  -9   2   3        1.02        0.75      1.17 o 
  -8   2   3       37.02       31.38      2.23 o 
  -7   2   3        0.00        0.21      1.60 o 
  -6   2   3      130.40      129.21      3.06 o 
  -5   2   3       16.82       14.70      0.75 o 
  -4   2   3      566.94      586.99      7.36 o 
  -3   2   3       73.18       73.21      1.31 o 
  -2   2   3     2113.37     2325.06     12.57 o 
  -1   2   3       25.01       24.68      0.85 o 
   0   2   3     1344.47     1494.03      8.03 o 
   1   2   3       17.63       18.01      0.74 o 
   2   2   3      698.31      737.35      5.97 o 
   3   2   3        1.31        1.14      0.25 o 
   4   2   3       28.07       27.23      0.88 o 
   5   2   3       23.36       22.20      0.89 o 
   6   2   3        2.17        2.28      1.17 o 
   7   2   3        3.15        3.52      2.38 o 
   8   2   3        0.55        0.86      1.52 o 
  -9   3   3        2.68        3.47      1.58 o 
  -8   3   3        8.47        8.03      2.45 o 
  -7   3   3       15.79       14.21      1.63 o 
  -6   3   3       79.53       82.55      2.86 o 
  -5   3   3       78.17       74.94      4.68 o 
  -4   3   3       48.76       45.47      1.40 o 
  -3   3   3      138.60      143.83      3.92 o 
  -2   3   3       53.90       62.83      1.37 o 
  -1   3   3      254.94      266.79      2.47 o 
   0   3   3      798.44      889.69      8.69 o 
   1   3   3      131.65      136.20      1.17 o 
   2   3   3      365.51      400.98      3.82 o 
   3   3   3        4.75        5.09      1.25 o 
   4   3   3      235.83      257.21      3.87 o 
   5   3   3       20.43       16.41      1.60 o 
   6   3   3       92.30       94.94      5.04 o 
   7   3   3        3.94        2.84      2.85 o 
   8   3   3        9.76        7.32      2.49 o 
  -8   4   3        0.56        1.21      2.09 o 
  -7   4   3       23.83       26.29      1.77 o 
  -6   4   3        6.93        8.99      1.54 o 
  -5   4   3      135.19      135.36      3.79 o 
  -4   4   3       16.35       16.17      1.17 o 
  -3   4   3       20.72       19.51      1.08 o 
  -2   4   3        0.01        3.59      0.87 o 
  -1   4   3       76.16       75.09      1.39 o 
   0   4   3        9.31       13.92      0.82 o 
   1   4   3       60.66       57.21      2.33 o 
   2   4   3        9.44       10.25      2.63 o 
   3   4   3        2.52        3.26      1.47 o 
   4   4   3        0.02        9.59      2.11 o 
   5   4   3       28.14       27.18      2.00 o 
   6   4   3       10.69       12.12      3.30 o 
   7   4   3        6.08        5.56      3.01 o 
  -8   5   3        4.30        3.41      2.07 o 
  -7   5   3       86.80       88.97      4.80 o 
  -6   5   3       55.97       58.41      3.72 o 
  -5   5   3      313.32      326.98      4.41 o 
  -4   5   3       68.05       67.44      3.34 o 
  -3   5   3      679.83      704.83      4.43 o 
  -1   5   3     1043.06     1039.01     24.96 o 
   0   5   3      188.26      209.42      8.37 o 
   1   5   3      860.46      835.73     26.21 o 
   2   5   3       44.08       52.34      4.81 o 
   3   5   3      279.22      298.83      4.73 o 
   4   5   3       30.03       30.61      2.77 o 
   5   5   3      160.32      168.72      4.88 o 
   6   5   3       19.04       24.22      3.96 o 
   7   5   3       53.71       56.73      5.47 o 
  -7   6   3        5.56        5.58      2.27 o 
  -6   6   3        5.46        5.79      2.41 o 
  -5   6   3        3.32        3.41      0.77 o 
  -4   6   3        5.59        4.61      0.90 o 
  -3   6   3       27.27       24.09      1.30 o 
  -2   6   3        0.20        0.24      0.80 o 
  -1   6   3       47.84       43.76      1.44 o 
   0   6   3        0.07        0.33      0.43 o 
   1   6   3       71.93       67.12      3.08 o 
   2   6   3       12.91       11.62      2.25 o 
   3   6   3      180.97      193.89      4.58 o 
   4   6   3       15.44       16.38      1.86 o 
   5   6   3       54.56       54.08      2.78 o 
   6   6   3        1.60        3.13      3.06 o 
  -7   7   3        0.68        1.64      2.02 o 
  -6   7   3        1.37        0.30      1.34 o 
  -5   7   3        0.02        0.70      1.04 o 
  -4   7   3        1.30        0.64      0.56 o 
  -3   7   3        5.34        4.40      0.79 o 
  -2   7   3       15.54       15.65      1.21 o 
  -1   7   3       36.67       35.95      1.60 o 
   0   7   3        3.58        2.61      1.51 o 
   1   7   3       72.05       71.63      3.56 o 
   2   7   3        0.48        1.00      1.33 o 
   3   7   3       11.38       11.64      1.84 o 
   4   7   3        0.07        0.58      1.17 o 
   5   7   3        4.50        3.39      1.70 o 
  -6   8   3        0.94        0.65      1.04 o 
  -5   8   3        6.80        6.42      1.62 o 
  -4   8   3        3.16        1.94      0.85 o 
  -3   8   3        0.82        0.43      0.58 o 
  -2   8   3        2.36        2.14      1.05 o 
  -1   8   3        5.66        6.15      2.07 o 
   0   8   3        8.44        8.27      2.38 o 
   1   8   3       13.43       12.35      1.96 o 
   2   8   3        0.81        1.03      1.41 o 
   3   8   3        1.91        1.03      1.33 o 
   4   8   3        1.51        1.05      1.26 o 
  -4   9   3       10.58        8.72      2.13 o 
  -3   9   3        3.47        4.55      2.45 o 
  -2   9   3        0.51        0.55      0.69 o 
  -1   9   3        1.08        0.48      0.64 o 
   0   9   3       16.37       16.45      1.84 o 
   1   9   3        2.23        2.45      1.46 o 
   2   9   3        3.64        3.14      2.73 o 
  -3  -9   4        1.37        1.53      1.38 o 
  -2  -9   4        7.99        7.91      1.56 o 
  -1  -9   4        0.10        1.28      2.36 o 
   0  -9   4        1.54        1.16      1.62 o 
   1  -9   4        0.42        1.10      1.37 o 
   2  -9   4        0.15        1.75      1.54 o 
   3  -9   4        1.88        4.30      1.54 o 
   4  -9   4        4.38        5.93      1.65 o 
  -4  -8   4        0.78        1.18      1.21 o 
  -3  -8   4       18.32       15.56      1.95 o 
  -2  -8   4        0.79        0.75      1.17 o 
  -1  -8   4       63.08       56.31      1.76 o 
   0  -8   4        0.69        0.65      0.68 o 
   1  -8   4       13.90        8.51      1.58 o 
   2  -8   4        3.29        3.78      1.58 o 
   3  -8   4       14.30       10.03      1.77 o 
   4  -8   4        1.16        1.34      1.21 o 
   5  -8   4       10.58        8.00      1.65 o 
   6  -8   4        3.19        5.07      1.44 o 
  -5  -7   4        0.33        0.30      2.23 o 
  -4  -7   4        0.00        2.68      1.70 o 
  -3  -7   4        0.95        1.45      1.58 o 
  -2  -7   4        4.51        5.95      1.17 o 
  -1  -7   4        5.08        6.20      1.13 o 
   0  -7   4        0.59        0.98      0.89 o 
   1  -7   4       24.58       22.43      2.01 o 
   2  -7   4       37.68       35.16      2.24 o 
   3  -7   4       57.99       55.16      2.52 o 
   4  -7   4        5.81        5.44      1.53 o 
   5  -7   4       40.46       38.73      2.31 o 
   6  -7   4       13.30       14.30      2.63 o 
   7  -7   4       10.56        6.72      1.95 o 
  -6  -6   4        0.57        1.98      3.22 o 
  -5  -6   4        1.09        0.87      0.95 o 
  -4  -6   4        9.87        8.97      1.32 o 
  -3  -6   4        0.42        2.37      1.32 o 
  -2  -6   4       40.32       42.59      1.73 o 
  -1  -6   4       63.36       69.18      1.84 o 
   0  -6   4      112.04      121.36      2.68 o 
   1  -6   4       17.25       23.93      1.47 o 
   2  -6   4       95.90       99.15      3.24 o 
   3  -6   4       17.08       18.42      2.08 o 
   4  -6   4       73.93       77.41      2.92 o 
   5  -6   4        8.41        8.48      1.53 o 
   6  -6   4        8.96        7.56      2.13 o 
   7  -6   4        2.44        3.84      1.76 o 
  -7  -5   4        3.76        5.14      3.07 o 
  -6  -5   4        5.31        4.98      2.65 o 
  -5  -5   4        6.86        6.50      0.83 o 
  -4  -5   4       35.98       34.18      1.60 o 
  -3  -5   4        0.12        0.39      0.81 o 
  -2  -5   4        0.15        1.10      1.18 o 
  -1  -5   4        3.51        4.24      1.08 o 
   0  -5   4       18.15       17.81      1.34 o 
   1  -5   4        3.07        2.78      0.76 o 
   2  -5   4        1.96        1.23      1.84 o 
   3  -5   4       40.27       37.53      2.07 o 
   4  -5   4       12.93       14.66      1.60 o 
   5  -5   4       42.56       42.58      1.93 o 
   6  -5   4        0.05       -0.34      1.26 o 
   7  -5   4        6.60        7.57      2.15 o 
   8  -5   4        1.20        1.13      1.22 o 
  -8  -4   4       36.37       36.11      4.10 o 
  -7  -4   4        5.01        6.86      3.15 o 
  -6  -4   4       53.16       55.64      2.57 o 
  -5  -4   4       27.05       27.21      1.18 o 
  -4  -4   4       47.24       48.76      1.49 o 
  -3  -4   4      115.65      106.53      3.50 o 
  -2  -4   4       70.85       67.18      1.85 o 
  -1  -4   4        1.09        1.38      0.86 o 
   0  -4   4       41.21       36.22      1.55 o 
   1  -4   4        3.46        4.21      0.73 o 
   2  -4   4       19.10       19.34      1.40 o 
   3  -4   4        1.76        1.80      1.13 o 
   4  -4   4        8.61        6.59      1.25 o 
   5  -4   4       12.55       13.73      1.48 o 
   6  -4   4       11.13       12.33      6.77 o 
   7  -4   4        5.43        3.47      2.57 o 
   8  -4   4        8.30        4.87      4.30 o 
  -8  -3   4        0.03        0.33      2.52 o 
  -7  -3   4        2.77        3.10      0.96 o 
  -6  -3   4        7.60        6.73      1.07 o 
  -5  -3   4       15.05       13.61      0.88 o 
  -4  -3   4       36.89       36.09      1.36 o 
  -3  -3   4        3.52        2.31      0.79 o 
  -2  -3   4       75.04       71.45      1.45 o 
  -1  -3   4        0.68        0.50      0.61 o 
   0  -3   4       90.57      100.92      1.47 o 
   1  -3   4       21.84       20.59      0.60 o 
   2  -3   4      363.29      394.81      3.51 o 
   3  -3   4        1.85        0.96      0.71 o 
   4  -3   4        6.58        6.80      1.14 o 
   5  -3   4       19.56       18.31      1.68 o 
   6  -3   4        3.32        2.76      2.01 o 
   7  -3   4        2.94        2.92      2.14 o 
   8  -3   4        5.51        4.27      3.51 o 
  -8  -2   4        9.50        9.79      1.51 o 
  -7  -2   4        6.11        6.67      1.29 o 
  -6  -2   4       14.22       17.18      1.59 o 
  -5  -2   4        0.03        5.15      4.96 o 
  -4  -2   4        2.22        1.76      0.63 o 
  -3  -2   4      192.67      180.21      4.47 o 
  -2  -2   4       20.29       19.71      0.92 o 
  -1  -2   4       26.95       28.76      3.03 o 
   0  -2   4       55.12       57.70      0.92 o 
   1  -2   4      160.14      164.54      1.35 o 
   2  -2   4        8.84       10.24      0.38 o 
   3  -2   4       27.68       29.81      2.76 o 
   4  -2   4        0.83        0.27      0.26 o 
   5  -2   4       31.31       30.28      1.24 o 
   6  -2   4        0.28        0.88      2.16 o 
   7  -2   4        0.14        0.77      0.93 o 
   8  -2   4        0.02        0.31      0.85 o 
  -9  -1   4       13.74       10.78      1.70 o 
  -8  -1   4        0.04        0.21      0.93 o 
  -7  -1   4       36.42       32.18      2.05 o 
  -6  -1   4       33.26       32.34      2.10 o 
  -5  -1   4      149.95      159.20      3.33 o 
  -4  -1   4        2.15        3.73      0.73 o 
  -3  -1   4      547.09      582.43     11.35 o 
  -2  -1   4        1.43        1.96      1.60 o 
  -1  -1   4      711.46      750.58     11.22 o 
   0  -1   4       19.19       17.43      0.69 o 
   1  -1   4      390.92      411.99      4.27 o 
   2  -1   4      494.46      521.51      5.62 o 
   3  -1   4      132.08      172.34      4.65 o 
   4  -1   4       30.04       31.15      1.17 o 
   5  -1   4       66.27       75.37      1.53 o 
   6  -1   4        6.06        6.67      1.49 o 
   7  -1   4       15.30       18.34      2.06 o 
  -9   0   4        2.91        2.60      1.43 o 
  -8   0   4        1.50        1.55      1.06 o 
  -7   0   4        0.02        0.21      1.01 o 
  -6   0   4       19.12       25.26      2.31 o 
  -5   0   4        5.82        3.06      3.28 o 
  -4   0   4        2.12        2.30      0.38 o 
  -3   0   4       75.78       78.86      1.18 o 
  -2   0   4        0.47        0.40      0.27 o 
  -1   0   4       20.60       13.22      0.82 o 
   0   0   4       10.84        9.16      0.79 o 
   1   0   4       99.64      113.39      1.25 o 
   2   0   4        2.56        2.54      0.56 o 
   3   0   4      160.08      170.49      1.73 o 
   4   0   4        9.42       10.46      0.74 o 
   5   0   4        0.05        0.51      0.59 o 
   6   0   4        6.93        7.27      0.78 o 
   7   0   4       11.88       10.20      2.12 o 
  -9   1   4        1.49        0.76      1.04 o 
  -8   1   4        1.58        0.27      0.99 o 
  -7   1   4       10.06        9.62      1.77 o 
  -6   1   4       75.58       68.91      3.73 o 
  -5   1   4       29.68       32.62      1.23 o 
  -4   1   4       74.76       76.65      1.89 o 
  -3   1   4       18.75       16.33      1.53 o 
  -2   1   4      132.59      135.61      1.77 o 
  -1   1   4       45.45       43.34      1.30 o 
   0   1   4      504.75      575.71      4.18 o 
   1   1   4       32.66       31.55      0.72 o 
   2   1   4       64.94       55.30      0.91 o 
   3   1   4       13.20       12.62      0.83 o 
   4   1   4        4.19        4.61      0.87 o 
   5   1   4        0.01        0.14      0.65 o 
   6   1   4        0.05        0.36      0.95 o 
   7   1   4        0.87        1.56      1.92 o 
   8   1   4        0.97        3.12      2.62 o 
  -9   2   4        1.47        0.57      0.98 o 
  -8   2   4       32.31       32.00      2.75 o 
  -7   2   4        9.59        6.92      2.31 o 
  -6   2   4       49.27       43.98      2.29 o 
  -5   2   4       63.78       56.58      1.93 o 
  -4   2   4      255.23      272.89      3.95 o 
  -3   2   4        0.40        0.45      0.65 o 
  -2   2   4      898.82     1024.92     11.66 o 
  -1   2   4      343.18      379.66      3.19 o 
   0   2   4     2323.40     2738.96     10.72 o 
   1   2   4      213.24      241.40      2.35 o 
   2   2   4     1217.89     1313.40     14.90 o 
   3   2   4       17.65       15.72      0.57 o 
   4   2   4      429.71      442.69      7.87 o 
   5   2   4       48.45       44.48      2.03 o 
   6   2   4      106.26      102.63      2.73 o 
   7   2   4        1.54        0.78      1.61 o 
   8   2   4       11.11        8.72      2.37 o 
  -8   3   4       10.79       13.28      3.00 o 
  -7   3   4       15.31       15.98      1.62 o 
  -6   3   4        0.68        0.37      0.98 o 
  -5   3   4       22.30       20.91      1.12 o 
  -4   3   4        0.16        0.33      0.73 o 
  -3   3   4       36.43       35.36      1.49 o 
  -2   3   4       18.00       17.02      1.06 o 
   0   3   4      385.61      387.80      3.98 o 
   1   3   4        2.83        3.03      0.43 o 
   2   3   4        1.70        1.64      0.25 o 
   3   3   4        1.22        2.29      1.12 o 
   4   3   4        3.51        4.33      1.43 o 
   5   3   4        0.68        1.79      1.68 o 
   6   3   4        6.08        5.61      1.35 o 
   8   3   4       15.76       15.44      2.82 o 
  -8   4   4       14.46       16.11      2.65 o 
  -7   4   4        0.50        1.26      0.84 o 
  -6   4   4       13.78       14.21      1.77 o 
  -5   4   4        5.12        8.39      1.16 o 
  -4   4   4       21.20       21.15      1.26 o 
  -3   4   4       40.43       43.76      1.63 o 
  -2   4   4       12.02       12.12      1.03 o 
  -1   4   4        4.81       10.41      1.06 o 
   0   4   4       78.02       87.43      1.91 o 
   1   4   4       18.34       18.71      0.89 o 
   2   4   4       77.92       76.33      5.12 o 
   3   4   4        1.47        1.06      1.20 o 
   4   4   4       72.35       72.16      2.72 o 
   5   4   4        9.87       12.91      1.78 o 
   6   4   4       36.45       41.08      4.47 o 
   7   4   4        0.00        0.82      2.06 o 
  -8   5   4        6.91        5.79      1.99 o 
  -7   5   4       14.57       14.24      3.05 o 
  -6   5   4        1.32        0.76      0.74 o 
  -5   5   4       10.10        9.92      1.13 o 
  -4   5   4       24.72       24.98      1.40 o 
  -3   5   4        1.91        1.14      0.96 o 
  -2   5   4       94.34       86.34      2.02 o 
  -1   5   4       23.45       21.78      1.27 o 
   0   5   4        1.86        1.46      0.59 o 
   1   5   4       68.98       59.20      3.07 o 
   2   5   4       13.72       13.67      2.91 o 
   3   5   4       95.82       97.29      3.38 o 
   4   5   4        2.47        1.63      1.33 o 
   5   5   4       44.55       48.34      2.50 o 
   6   5   4        0.07        1.21      2.38 o 
  -7   6   4        0.25       -0.26      1.35 o 
  -6   6   4        5.95        4.21      2.22 o 
  -5   6   4        2.00        2.09      0.81 o 
  -4   6   4       15.54       14.56      1.16 o 
  -3   6   4       56.21       52.68      1.71 o 
  -2   6   4       21.23       18.22      1.33 o 
  -1   6   4       27.45       24.72      1.18 o 
   0   6   4       24.55       22.53      1.08 o 
   1   6   4        0.02        0.44      0.90 o 
   2   6   4       17.94       17.91      3.20 o 
   3   6   4        0.82        1.92      1.42 o 
   4   6   4       11.72       10.85      1.73 o 
   5   6   4       28.04       29.16      2.27 o 
   6   6   4       11.64       11.12      3.82 o 
  -6   7   4        0.08        0.56      1.83 o 
  -5   7   4       30.13       30.41      2.11 o 
  -4   7   4        0.17        0.00      0.58 o 
  -3   7   4       85.84       87.23      2.03 o 
  -2   7   4       21.77       21.11      1.40 o 
  -1   7   4       66.36       67.25      1.82 o 
   0   7   4        4.12        4.18      2.01 o 
   1   7   4       24.45       25.42      3.02 o 
   2   7   4        1.71        1.21      1.34 o 
   3   7   4        0.39       -0.11      1.18 o 
   4   7   4        0.81        0.37      1.38 o 
   5   7   4        0.00        0.07      0.98 o 
  -5   8   4       33.50       32.57      2.60 o 
  -4   8   4        0.62        0.60      0.91 o 
  -3   8   4        2.10        1.47      0.77 o 
  -2   8   4        0.31        0.02      0.70 o 
  -1   8   4        0.08        0.59      0.66 o 
   0   8   4        0.13        0.59      1.17 o 
   1   8   4        0.18        0.88      1.01 o 
   2   8   4        0.35        0.58      1.25 o 
   3   8   4       12.45       15.32      2.19 o 
  -3   9   4        0.05        0.17      1.49 o 
  -2   9   4       15.12       14.86      2.89 o 
  -1   9   4        0.13        0.48      1.09 o 
   0   9   4        0.14        0.41      1.04 o 
   1   9   4        0.13        1.07      1.42 o 
  -2  -9   5        0.61        0.69      0.88 o 
  -1  -9   5        1.49        1.95      2.27 o 
   0  -9   5        3.06        2.84      1.28 o 
   1  -9   5        3.57        2.57      1.24 o 
   2  -9   5        2.62        2.01      1.46 o 
   3  -9   5        4.94        5.41      1.52 o 
   4  -9   5        1.63        2.02      1.40 o 
  -4  -8   5        4.97        4.31      1.49 o 
  -3  -8   5        0.64        1.74      1.51 o 
  -2  -8   5        1.17        1.44      1.59 o 
  -1  -8   5        0.72        0.94      0.99 o 
   0  -8   5        0.31        0.53      1.31 o 
   1  -8   5       31.77       32.88      2.11 o 
   2  -8   5        0.01        0.26      0.96 o 
   3  -8   5       10.78        9.56      1.88 o 
   4  -8   5        0.11        0.22      1.14 o 
   5  -8   5        3.75        3.84      1.47 o 
  -5  -7   5        0.08        0.37      2.31 o 
  -4  -7   5        8.02        7.84      1.54 o 
  -3  -7   5        6.95        6.67      1.68 o 
  -2  -7   5        2.08        2.45      1.11 o 
  -1  -7   5       26.96       28.78      1.55 o 
   0  -7   5        8.27       11.07      1.98 o 
   1  -7   5       36.74       35.70      2.20 o 
   2  -7   5       19.56       20.13      2.15 o 
   3  -7   5       12.78       13.53      1.84 o 
   4  -7   5        1.77        1.68      1.82 o 
   5  -7   5        0.20        0.39      0.89 o 
   6  -7   5        0.05        0.78      1.44 o 
  -6  -6   5        0.63        0.58      2.22 o 
  -4  -6   5       12.64       11.48      1.38 o 
  -3  -6   5        0.01        0.19      0.73 o 
  -2  -6   5        9.33        9.48      1.27 o 
  -1  -6   5       18.69       19.54      1.41 o 
   0  -6   5        9.21        9.65      1.21 o 
   1  -6   5       18.98       20.34      1.21 o 
   2  -6   5        2.77        2.96      2.47 o 
   3  -6   5       16.68       15.66      2.02 o 
   4  -6   5        0.00        0.76      1.28 o 
   5  -6   5        6.36        6.73      1.47 o 
   6  -6   5        0.87        1.68      2.09 o 
   7  -6   5       12.96       12.06      2.50 o 
  -7  -5   5       45.31       53.34      5.12 o 
  -6  -5   5       32.14       29.81      3.92 o 
  -5  -5   5       53.88       55.82      1.84 o 
  -4  -5   5        3.66        3.35      1.12 o 
  -3  -5   5       52.47       51.24      1.72 o 
  -2  -5   5       16.15       15.48      1.28 o 
  -1  -5   5       13.96       11.92      1.46 o 
   0  -5   5        1.13        0.72      0.95 o 
   1  -5   5        5.72        6.13      1.15 o 
   2  -5   5       42.79       41.92      2.19 o 
   3  -5   5       23.54       21.44      2.52 o 
   4  -5   5        0.29        0.42      1.02 o 
   5  -5   5        6.91        5.31      0.96 o 
   6  -5   5        1.86        1.49      0.93 o 
  -7  -4   5        0.08        0.36      2.25 o 
  -6  -4   5      103.63      110.66      6.29 o 
  -5  -4   5        1.26        0.75      0.59 o 
  -4  -4   5      310.63      324.72      3.74 o 
  -3  -4   5       17.17       16.70      1.42 o 
  -2  -4   5      427.83      450.62      5.08 o 
  -1  -4   5       16.58       15.97      1.26 o 
   0  -4   5      611.08      642.44      4.81 o 
   1  -4   5       39.74       38.65      1.27 o 
   3  -4   5       44.04       39.59      3.21 o 
   4  -4   5      253.71      263.08      7.37 o 
   5  -4   5       13.58       15.57      1.44 o 
   7  -4   5       35.29       40.38      3.55 o 
   8  -4   5       22.04       23.39      2.78 o 
  -8  -3   5        8.58        9.83      3.51 o 
  -7  -3   5        3.16        4.56      3.32 o 
  -6  -3   5        9.35        8.29      1.43 o 
  -5  -3   5        9.72       10.42      0.94 o 
  -4  -3   5      142.16      137.95      4.45 o 
  -3  -3   5       26.12       24.54      1.30 o 
  -2  -3   5      139.69      135.74      4.02 o 
  -1  -3   5       41.95       34.76      1.23 o 
   0  -3   5       91.20       86.92      1.98 o 
   1  -3   5        1.11        1.46      0.37 o 
   2  -3   5      262.04      258.22      6.35 o 
   3  -3   5       31.18       27.66      2.11 o 
   4  -3   5       21.85       21.68      1.44 o 
   5  -3   5        9.03        9.57      1.33 o 
   6  -3   5       33.41       35.54      2.93 o 
   7  -3   5        0.65        0.60      1.24 o 
   8  -3   5       24.01       26.40      2.59 o 
  -8  -2   5       10.01        8.24      3.98 o 
  -7  -2   5       24.05       29.27      2.06 o 
  -6  -2   5       13.54       10.76      1.58 o 
  -5  -2   5       65.74       65.65      1.97 o 
  -4  -2   5       85.23       84.05      2.66 o 
  -3  -2   5      211.36      223.59      5.39 o 
  -2  -2   5       14.91       18.01      1.00 o 
  -1  -2   5        0.80        4.08      0.92 o 
   0  -2   5        4.25        3.80      0.87 o 
   1  -2   5       37.28       43.85      0.82 o 
   2  -2   5        2.51        3.54      0.42 o 
   3  -2   5       39.71       51.51      2.26 o 
   4  -2   5        0.48        5.86      1.10 o 
   5  -2   5        5.21        9.09      0.93 o 
   6  -2   5        3.66        6.00      1.99 o 
   7  -2   5       48.56       55.78      3.22 o 
   8  -2   5        1.81        0.95      1.21 o 
  -8  -1   5        3.64        3.68      1.40 o 
  -7  -1   5       10.53       10.70      1.87 o 
  -6  -1   5        0.00        0.84      1.23 o 
  -5  -1   5       70.48       71.59      2.53 o 
  -4  -1   5       77.49       72.96      2.57 o 
  -3  -1   5      315.98      353.28      7.55 o 
  -2  -1   5      218.66      245.66      6.46 o 
  -1  -1   5     1622.03     1819.64     48.46 o 
   0  -1   5      145.58      164.75      1.99 o 
   1  -1   5     1334.33     1564.76     11.55 o 
   2  -1   5      361.73      399.96      2.54 o 
   3  -1   5      383.59      430.66      5.65 o 
   4  -1   5        1.22        2.08      0.75 o 
   5  -1   5      118.45      128.33      5.05 o 
   6  -1   5        0.03        0.77      0.68 o 
   7  -1   5       41.88       42.41      2.80 o 
   8  -1   5        2.69        2.29      1.13 o 
  -9   0   5        0.01        0.77      1.02 o 
  -8   0   5        1.58        0.99      0.98 o 
  -7   0   5        0.03        0.12      1.05 o 
  -6   0   5        0.10        0.46      1.31 o 
  -5   0   5        1.66        1.02      0.59 o 
  -4   0   5       72.49       70.12      1.66 o 
  -3   0   5      177.84      167.59      2.01 o 
  -2   0   5       53.39       50.45      1.31 o 
  -1   0   5       13.65        6.77      1.11 o 
   0   0   5        0.11        0.42      0.52 o 
   1   0   5       41.10       30.17      0.98 o 
   2   0   5        2.26        1.73      0.66 o 
   3   0   5        3.96        3.02      0.86 o 
   4   0   5       12.54       14.54      1.02 o 
   5   0   5       54.98       52.43      1.80 o 
   6   0   5        1.69        2.26      0.72 o 
   7   0   5        2.79        1.41      0.79 o 
  -9   1   5        8.55        9.02      1.75 o 
  -8   1   5        0.25        0.15      1.09 o 
  -7   1   5       17.26       14.98      2.04 o 
  -6   1   5       16.93       17.29      2.05 o 
  -5   1   5       64.21       58.31      1.60 o 
  -4   1   5        0.08        0.74      0.78 o 
  -3   1   5      386.34      407.13      9.28 o 
  -2   1   5       21.92       25.14      1.15 o 
  -1   1   5      323.55      338.81      3.01 o 
   0   1   5        0.88        1.86      0.86 o 
   1   1   5      216.60      223.54      2.48 o 
   2   1   5      183.90      183.01      1.98 o 
   3   1   5       87.27       92.04      2.03 o 
   4   1   5        1.08        2.11      0.88 o 
   5   1   5       21.56       20.83      1.37 o 
   6   1   5        0.87        0.58      0.60 o 
   7   1   5        4.70        4.71      1.68 o 
  -8   2   5        7.42        6.68      1.65 o 
  -7   2   5        0.21        0.29      1.37 o 
  -6   2   5        0.99        0.69      1.07 o 
  -5   2   5       14.78       12.10      1.06 o 
  -4   2   5       74.55       73.28      1.97 o 
  -3   2   5        4.18        4.75      1.11 o 
  -2   2   5      124.61      113.74      2.00 o 
  -1   2   5      131.15      125.68      1.70 o 
   0   2   5       39.74       40.47      1.29 o 
   1   2   5       23.25       21.95      1.05 o 
   2   2   5       11.19       11.75      0.59 o 
   3   2   5        6.43        5.59      0.47 o 
   4   2   5       58.49       58.55      2.36 o 
   5   2   5        8.65        9.10      1.36 o 
   6   2   5       46.99       45.65      2.06 o 
   7   2   5        1.04        0.13      1.30 o 
   8   2   5       24.69       15.99      2.75 o 
  -8   3   5        1.43        2.51      1.45 o 
  -7   3   5        4.42        4.85      1.66 o 
  -6   3   5       22.39       24.01      2.04 o 
  -5   3   5        0.97        0.29      0.65 o 
  -4   3   5       29.46       31.03      1.55 o 
  -3   3   5       29.25       28.74      1.46 o 
  -2   3   5       28.00       26.59      1.32 o 
  -1   3   5       15.15       30.73      1.76 o 
   0   3   5      155.02      156.65      4.03 o 
   1   3   5       32.90       37.31      1.40 o 
   2   3   5        9.96        8.81      0.80 o 
   3   3   5       34.25       29.83      2.11 o 
   4   3   5        2.65        2.95      1.34 o 
   5   3   5       16.27       17.21      1.82 o 
   6   3   5       16.70       18.70      1.77 o 
   7   3   5        4.50        4.99      2.64 o 
  -8   4   5       23.91       24.79      3.09 o 
  -7   4   5       13.96       15.80      1.79 o 
  -6   4   5        8.32        7.07      1.55 o 
  -5   4   5        4.86        6.02      1.18 o 
  -4   4   5       44.78       45.61      1.63 o 
  -3   4   5       91.72       90.81      2.10 o 
  -2   4   5      109.94      105.93      2.36 o 
  -1   4   5        0.11        0.60      1.17 o 
   0   4   5      142.38      159.44      2.79 o 
   1   4   5        1.55        4.59      0.72 o 
   2   4   5       88.71       91.58      3.68 o 
   3   4   5        6.11        7.77      2.81 o 
   4   4   5       13.13       11.45      1.67 o 
   5   4   5       11.91       12.07      1.61 o 
   6   4   5        0.10        1.08      1.32 o 
   7   4   5        0.98        0.32      1.88 o 
  -8   5   5       23.43       26.08      3.29 o 
  -7   5   5        0.25        1.26      1.06 o 
  -6   5   5        8.88        9.44      1.45 o 
  -5   5   5        3.02        2.06      0.99 o 
  -4   5   5       17.20       17.58      1.44 o 
  -3   5   5        2.02        2.49      0.95 o 
  -2   5   5       27.04       23.15      1.36 o 
  -1   5   5        0.01        1.41      1.01 o 
   0   5   5       19.14       21.65      1.19 o 
   1   5   5        7.69        7.06      1.66 o 
   2   5   5        7.57        7.31      2.36 o 
   3   5   5       24.56       25.66      4.00 o 
   4   5   5        0.41        0.99      1.27 o 
   5   5   5       19.68       18.85      2.44 o 
   6   5   5        2.64        2.57      3.41 o 
  -7   6   5        5.91        7.88      2.57 o 
  -6   6   5        0.12        0.47      0.76 o 
  -5   6   5        0.75        0.96      0.85 o 
  -4   6   5        0.16        0.91      0.72 o 
  -3   6   5       31.50       33.65      1.53 o 
  -2   6   5        2.97        2.74      0.96 o 
  -1   6   5        0.17        0.03      0.51 o 
   0   6   5        0.09        0.61      0.63 o 
   1   6   5       13.80       12.01      3.06 o 
   2   6   5        4.90        5.07      1.96 o 
   3   6   5        0.76        0.96      1.18 o 
   4   6   5        1.22        0.63      1.08 o 
   5   6   5        3.75        3.09      1.59 o 
  -6   7   5        0.23        0.37      1.16 o 
  -5   7   5        0.54        0.66      0.60 o 
  -4   7   5        0.00        0.27      0.59 o 
  -3   7   5        2.25        1.99      0.89 o 
  -2   7   5        6.13        6.87      1.08 o 
  -1   7   5       40.89       39.22      2.34 o 
   0   7   5       13.41       12.24      2.58 o 
   1   7   5       48.16       50.34      3.23 o 
   2   7   5        0.05        0.74      1.15 o 
   3   7   5       16.83       16.79      2.00 o 
   4   7   5        0.03        1.01      1.21 o 
  -5   8   5       16.99       17.59      2.40 o 
  -4   8   5       17.15       17.49      1.30 o 
  -3   8   5       82.65       89.01      2.25 o 
  -2   8   5       13.34       16.30      2.42 o 
  -1   8   5       53.60       66.64      4.35 o 
   0   8   5       29.21       32.97      2.39 o 
   1   8   5        7.78       15.87      4.69 o 
   2   8   5       11.70       12.50      2.29 o 
   3   8   5        9.14        9.65      2.08 o 
  -2   9   5        4.54        2.25      1.56 o 
  -1   9   5        1.39        1.13      1.45 o 
   0   9   5       30.13       27.83      3.18 o 
  -2  -9   6        1.85        1.44      1.83 o 
  -1  -9   6        0.12        0.33      1.64 o 
   0  -9   6        3.43        1.79      1.21 o 
   1  -9   6        0.74        1.07      1.19 o 
   2  -9   6        3.14        2.06      1.64 o 
   3  -9   6        0.26        0.82      1.23 o 
  -4  -8   6        1.36        1.54      1.09 o 
  -3  -8   6        0.12        0.48      0.93 o 
  -2  -8   6        9.60        8.94      2.26 o 
  -1  -8   6        1.03        1.21      0.92 o 
   0  -8   6        3.67        4.06      1.61 o 
   1  -8   6        0.25        0.61      0.96 o 
   2  -8   6        0.01        0.49      1.27 o 
   3  -8   6        5.91        7.62      1.86 o 
   4  -8   6        0.15        0.58      1.39 o 
   5  -8   6        3.98        4.06      1.61 o 
  -5  -7   6       29.31       31.35      3.72 o 
  -4  -7   6        8.20        8.04      1.72 o 
  -3  -7   6       33.53       35.48      1.60 o 
  -2  -7   6        1.77        1.05      1.03 o 
  -1  -7   6        9.64       10.76      1.33 o 
   0  -7   6        2.01        1.72      1.03 o 
   1  -7   6        6.52        7.71      1.71 o 
   2  -7   6        2.61        3.31      1.69 o 
   3  -7   6        0.24        1.27      1.96 o 
   4  -7   6        4.87        7.97      1.86 o 
   5  -7   6        0.05        0.70      1.20 o 
   6  -7   6        0.51        2.48      2.54 o 
  -5  -6   6        0.00       -0.43      2.51 o 
  -4  -6   6        2.37        2.00      0.94 o 
  -3  -6   6       18.88       22.03      1.48 o 
  -2  -6   6        5.15        4.84      1.23 o 
  -1  -6   6       38.65       40.39      1.88 o 
   0  -6   6        5.74        5.04      1.26 o 
   1  -6   6      165.83      167.02      7.18 o 
   2  -6   6        0.06        0.32      1.16 o 
   3  -6   6       48.37       49.92      2.93 o 
   4  -6   6        0.30        0.36      1.00 o 
   5  -6   6        5.46        7.53      2.04 o 
   6  -6   6        1.07        0.35      1.48 o 
   7  -6   6        4.74        5.86      2.28 o 
  -7  -5   6       28.18       26.78      4.62 o 
  -6  -5   6       71.46       70.70      4.91 o 
  -4  -5   6      272.62      285.15      4.35 o 
  -3  -5   6      334.03      356.60      4.35 o 
  -2  -5   6      374.83      388.82      5.28 o 
  -1  -5   6      405.63      425.26      6.22 o 
   0  -5   6      497.08      527.23      7.71 o 
   1  -5   6      421.70      425.80      5.83 o 
   2  -5   6      521.73      525.26     15.85 o 
   3  -5   6      147.39      149.90      3.45 o 
   4  -5   6      128.07      130.85      3.60 o 
   5  -5   6       25.59       24.13      1.71 o 
   6  -5   6       90.10      101.53      5.36 o 
   7  -5   6        9.66        9.97      2.22 o 
  -7  -4   6       14.92       13.09      3.97 o 
  -6  -4   6       64.13       70.10      4.39 o 
  -5  -4   6       21.09       17.62      1.15 o 
  -4  -4   6       76.55       80.81      2.14 o 
  -3  -4   6       56.59       56.21      1.88 o 
  -2  -4   6      288.83      295.49      4.38 o 
  -1  -4   6       31.55       28.49      1.87 o 
   0  -4   6      408.03      419.62      5.92 o 
   1  -4   6      271.51      268.40      5.63 o 
   2  -4   6      297.00      296.57      2.58 o 
   3  -4   6      178.83      169.58      4.35 o 
   4  -4   6      307.50      328.43      5.21 o 
   5  -4   6       50.40       52.45      2.12 o 
   6  -4   6      151.59      155.44      7.48 o 
   7  -4   6       36.39       40.98      3.41 o 
   8  -4   6       53.83       52.55      3.60 o 
  -8  -3   6        4.03        3.55      3.32 o 
  -7  -3   6       20.31       18.95      3.44 o 
  -6  -3   6        1.79        0.27      1.35 o 
  -5  -3   6       18.38       18.45      1.32 o 
  -4  -3   6       24.21       22.63      1.25 o 
  -3  -3   6        4.38        4.84      1.14 o 
  -2  -3   6        1.29        0.55      1.73 o 
  -1  -3   6       12.32       10.45      1.16 o 
   0  -3   6        0.52        0.34      0.70 o 
   1  -3   6        8.09        9.01      0.92 o 
   2  -3   6       29.63       25.73      0.72 o 
   3  -3   6        1.69        0.76      0.28 o 
   4  -3   6        2.35        2.85      1.57 o 
   5  -3   6        6.16        5.99      1.20 o 
   6  -3   6        0.15        0.47      0.46 o 
   7  -3   6        1.53        1.39      2.02 o 
   8  -3   6        0.00       -0.21      1.41 o 
  -8  -2   6        1.31        1.29      1.36 o 
  -7  -2   6        0.04       -0.07      0.91 o 
  -6  -2   6       33.48       36.93      2.30 o 
  -5  -2   6        7.43        8.18      1.45 o 
  -4  -2   6       42.64       53.01      1.77 o 
  -3  -2   6       20.89       22.78      1.60 o 
  -2  -2   6      349.20      388.16      8.32 o 
  -1  -2   6      184.63      193.68      4.12 o 
   0  -2   6      524.29      637.54      8.31 o 
   1  -2   6       14.10       29.96      1.44 o 
   2  -2   6      115.54      152.93      2.53 o 
   3  -2   6        0.12        1.66      0.37 o 
   4  -2   6       94.86      105.96      3.65 o 
   5  -2   6       10.82        8.02      1.98 o 
   6  -2   6       29.85       33.04      2.75 o 
   7  -2   6        0.00        0.89      1.81 o 
  -8  -1   6        0.27        0.89      1.36 o 
  -7  -1   6        5.63        6.54      1.55 o 
  -6  -1   6        0.00        0.63      1.17 o 
  -5  -1   6        9.57       10.62      0.88 o 
  -4  -1   6       23.02       21.85      1.40 o 
  -3  -1   6        1.90        6.86      3.64 o 
  -2  -1   6        4.94        3.26      1.09 o 
  -1  -1   6        0.40        1.44      0.69 o 
   0  -1   6       39.84       45.52      1.51 o 
   1  -1   6      180.27      201.97      3.78 o 
   2  -1   6        3.82        5.25      0.77 o 
   3  -1   6      209.14      213.73      3.39 o 
   4  -1   6       65.94       59.87      1.47 o 
   5  -1   6       43.24       37.73      1.30 o 
   6  -1   6       13.16        9.34      1.26 o 
   7  -1   6       21.94       18.46      2.35 o 
  -8   0   6        8.42        9.68      1.73 o 
  -7   0   6        0.57        0.47      1.47 o 
  -6   0   6        3.04        2.78      1.83 o 
  -5   0   6        2.25        0.57      0.66 o 
  -4   0   6       74.29       72.37      2.64 o 
  -3   0   6        9.90        8.25      1.04 o 
  -2   0   6        8.04        6.30      0.96 o 
  -1   0   6      387.25      378.51      3.21 o 
   0   0   6       18.03       18.41      1.22 o 
   1   0   6      241.48      231.65      2.22 o 
   2   0   6       10.81       10.87      0.93 o 
   3   0   6       65.22       61.26      1.78 o 
   4   0   6        0.34        0.54      0.51 o 
   5   0   6       47.55       41.87      1.86 o 
   6   0   6        1.48        2.20      0.78 o 
  -8   1   6        0.84        1.49      1.43 o 
  -7   1   6       25.81       25.25      3.74 o 
  -6   1   6        0.18        0.46      1.11 o 
  -5   1   6       16.41       14.45      1.18 o 
  -4   1   6       19.13       17.69      1.32 o 
  -3   1   6       50.47       50.02      1.76 o 
  -2   1   6       22.11       20.29      1.21 o 
  -1   1   6       20.54       16.29      1.44 o 
   0   1   6       39.73       43.66      1.38 o 
   1   1   6        4.12        3.63      0.89 o 
   2   1   6        0.34        0.38      0.77 o 
   3   1   6        2.49        2.15      1.02 o 
   4   1   6       73.89       68.86      1.94 o 
   5   1   6        0.81        1.29      0.86 o 
   6   1   6       33.01       36.38      1.78 o 
   7   1   6        0.09        0.22      1.31 o 
  -8   2   6        1.29        1.73      1.25 o 
  -7   2   6       45.01       44.01      2.43 o 
  -6   2   6        0.51        1.25      1.61 o 
  -5   2   6       47.39       45.80      1.65 o 
  -4   2   6       44.41       45.07      1.75 o 
  -3   2   6      198.29      198.68      3.47 o 
  -2   2   6       18.66       19.01      1.38 o 
  -1   2   6       17.16       13.75      1.23 o 
   0   2   6        8.56        4.12      1.17 o 
   1   2   6       18.27       16.06      1.24 o 
   2   2   6        1.04        1.45      0.86 o 
   3   2   6        6.12        7.69      1.34 o 
   4   2   6        1.82        1.02      0.71 o 
   5   2   6       26.22       27.27      1.87 o 
   6   2   6        8.90        6.11      1.43 o 
   7   2   6        2.12        3.59      2.14 o 
  -8   3   6        4.02        4.82      1.67 o 
  -7   3   6        4.69        3.96      1.33 o 
  -6   3   6        0.77        1.08      1.12 o 
  -5   3   6        8.70        7.66      1.52 o 
  -4   3   6       50.12       57.31      1.99 o 
  -3   3   6      158.55      170.33      2.61 o 
  -2   3   6      199.75      210.51      3.54 o 
  -1   3   6       81.28       88.90      3.16 o 
   0   3   6       62.94       54.53      1.67 o 
   1   3   6       80.24       91.67      4.94 o 
   2   3   6      144.17      150.28      6.48 o 
   3   3   6       49.81       48.32      1.35 o 
   4   3   6        2.04        3.43      1.66 o 
   5   3   6        3.84        3.40      1.32 o 
   6   3   6        2.03        1.76      1.44 o 
   7   3   6        1.72        2.27      2.38 o 
  -8   4   6        3.61        3.74      1.22 o 
  -7   4   6        4.07        3.64      1.22 o 
  -6   4   6       22.21       27.12      2.17 o 
  -5   4   6        0.64        1.24      0.96 o 
  -4   4   6        3.57        3.70      0.96 o 
  -3   4   6        7.54        8.32      1.30 o 
  -2   4   6       29.57       29.75      1.47 o 
  -1   4   6       16.90       17.90      1.31 o 
   0   4   6        0.27        1.15      0.73 o 
   1   4   6        3.75        3.17      0.69 o 
   2   4   6        0.96        0.26      1.09 o 
   3   4   6        5.32        6.71      1.88 o 
   4   4   6        3.16        3.86      2.31 o 
   5   4   6        5.84        5.33      1.48 o 
   6   4   6        1.15        1.72      1.46 o 
  -7   5   6        0.14        0.20      0.83 o 
  -6   5   6       25.77       24.04      1.94 o 
  -5   5   6        3.27        3.43      1.45 o 
  -4   5   6       35.41       30.84      1.65 o 
  -3   5   6       19.24       15.04      1.38 o 
  -2   5   6       16.90       10.20      1.21 o 
  -1   5   6        4.36        2.32      0.86 o 
   0   5   6       54.29       46.37      3.14 o 
   1   5   6       16.65       12.16      2.06 o 
   2   5   6        0.63        0.89      0.87 o 
   3   5   6       31.57       28.75      3.26 o 
   4   5   6        1.06        0.54      1.09 o 
   5   5   6        4.11        3.22      1.99 o 
   6   5   6        5.70        8.25      3.30 o 
  -7   6   6        2.91        4.35      2.72 o 
  -6   6   6        7.88        9.95      1.63 o 
  -5   6   6        0.49        0.85      1.41 o 
  -4   6   6        3.29        2.93      0.95 o 
  -3   6   6        1.55        1.28      0.93 o 
  -2   6   6        0.05        0.36      0.61 o 
  -1   6   6        8.39        8.68      0.96 o 
   0   6   6        7.60        8.90      2.00 o 
   1   6   6        8.84        9.57      2.69 o 
   2   6   6        0.83       -0.21      1.26 o 
   3   6   6        2.10        1.01      0.97 o 
   4   6   6        0.05       -0.03      1.20 o 
   5   6   6        1.72        1.01      1.42 o 
  -6   7   6        0.24        0.18      1.48 o 
  -5   7   6       66.96       73.04      2.52 o 
  -4   7   6        0.33        0.53      0.68 o 
  -3   7   6       28.76       34.13      1.75 o 
  -2   7   6        3.41        2.31      0.84 o 
  -1   7   6       44.08       49.75      2.60 o 
   0   7   6        6.86        6.34      2.42 o 
   1   7   6       17.25       19.29      3.15 o 
   2   7   6        0.28        0.63      1.31 o 
   3   7   6        0.06        0.92      1.20 o 
   4   7   6        0.01        0.59      1.21 o 
  -4   8   6        1.20        1.17      0.72 o 
  -3   8   6       45.53       60.25      3.90 o 
  -2   8   6       11.67       12.88      1.83 o 
  -1   8   6      107.67      133.57      6.29 o 
   0   8   6        0.42        0.30      1.20 o 
   1   8   6      136.55      157.51      4.90 o 
   2   8   6        5.46        7.36      2.14 o 
  -1  -9   7        0.43        1.19      2.23 o 
   0  -9   7        1.89        2.12      1.64 o 
   1  -9   7        1.51        1.67      1.37 o 
   2  -9   7        0.02        0.86      1.30 o 
  -3  -8   7       24.81       26.76      2.67 o 
  -2  -8   7        4.20        6.84      1.21 o 
  -1  -8   7       16.44       20.11      2.21 o 
   0  -8   7       19.70       28.93      2.30 o 
   1  -8   7       25.02       34.40      2.50 o 
   2  -8   7       30.90       37.35      2.52 o 
   3  -8   7        8.35       10.07      3.03 o 
   4  -8   7        9.19       11.04      2.79 o 
  -5  -7   7        8.41       13.02      4.23 o 
  -4  -7   7       26.89       27.81      2.56 o 
  -3  -7   7       33.98       37.45      2.46 o 
  -2  -7   7       20.42       21.43      1.76 o 
  -1  -7   7       80.80       89.13      3.61 o 
   0  -7   7       25.27       29.66      2.67 o 
   1  -7   7       28.34       33.23      2.57 o 
   2  -7   7       29.61       36.79      2.82 o 
   3  -7   7       21.06       23.41      3.15 o 
   4  -7   7        8.74       11.62      1.98 o 
   5  -7   7        8.10       11.30      2.04 o 
  -6  -6   7        7.49        6.19      3.17 o 
  -5  -6   7       54.92       52.17      4.68 o 
  -4  -6   7        1.65        2.02      1.23 o 
  -3  -6   7      127.11      128.30      3.28 o 
  -2  -6   7       16.97       15.48      1.57 o 
  -1  -6   7      104.26       95.75      2.51 o 
   0  -6   7        1.46        1.97      2.05 o 
   1  -6   7      102.05       96.28      3.24 o 
   2  -6   7        6.05        6.51      1.82 o 
   3  -6   7       16.37       11.42      2.72 o 
   4  -6   7        0.01        0.14      1.05 o 
   5  -6   7        5.95        6.04      1.63 o 
   6  -6   7        0.99        1.19      0.95 o 
  -6  -5   7        0.03        0.72      0.80 o 
  -5  -5   7       39.97       40.18      2.89 o 
  -4  -5   7        0.00        0.69      0.71 o 
  -3  -5   7      131.66      135.64      2.96 o 
  -2  -5   7       20.32       20.81      1.66 o 
  -1  -5   7      486.06      504.20      4.63 o 
   0  -5   7       56.35       52.35      2.14 o 
   1  -5   7      460.69      453.18     11.59 o 
   2  -5   7       50.89       48.69      2.48 o 
   3  -5   7      414.74      416.53      7.72 o 
   4  -5   7       93.65       92.30      3.22 o 
   5  -5   7      212.67      224.92      5.29 o 
   6  -5   7       23.90       20.42      2.04 o 
   7  -5   7       50.41       47.36      4.13 o 
  -7  -4   7        1.54        0.35      2.16 o 
  -6  -4   7       14.17       13.90      1.69 o 
  -5  -4   7        0.75        0.43      0.71 o 
  -4  -4   7        0.95        0.68      0.73 o 
  -3  -4   7       10.10       10.10      1.31 o 
  -2  -4   7       34.42       32.04      1.67 o 
  -1  -4   7       13.18       11.21      1.59 o 
   0  -4   7       15.55       13.03      1.45 o 
   1  -4   7       42.97       40.69      1.31 o 
   2  -4   7       11.97       10.93      0.69 o 
   3  -4   7        0.29        1.66      3.75 o 
   4  -4   7        7.15        6.48      1.72 o 
   5  -4   7       19.05       16.67      1.74 o 
   6  -4   7       36.48       36.03      2.10 o 
   7  -4   7        5.70        4.93      2.47 o 
  -7  -3   7        2.15        1.02      0.97 o 
  -6  -3   7        0.32        0.86      1.37 o 
  -5  -3   7        4.10        4.38      1.11 o 
  -4  -3   7        4.60        4.36      1.04 o 
  -3  -3   7       30.88       29.92      1.82 o 
  -2  -3   7        1.36        3.26      2.41 o 
  -1  -3   7        0.55        1.21      0.99 o 
   0  -3   7        2.13        1.64      0.90 o 
   1  -3   7        0.01        0.24      0.71 o 
   2  -3   7       14.27       11.99      0.77 o 
   3  -3   7       19.68       20.62      0.82 o 
   4  -3   7        2.65        1.07      1.43 o 
   5  -3   7       30.81       31.35      3.15 o 
   6  -3   7        0.23        0.89      0.91 o 
   7  -3   7        0.89        1.06      2.92 o 
  -8  -2   7        0.73        1.30      1.01 o 
  -7  -2   7        5.01        5.48      1.49 o 
  -6  -2   7        4.32        5.80      1.64 o 
  -5  -2   7       18.94       19.50      1.84 o 
  -4  -2   7       10.02        8.32      1.86 o 
  -3  -2   7        5.36        6.72      1.27 o 
  -2  -2   7        1.69        2.98      0.93 o 
  -1  -2   7        0.95        1.49      2.72 o 
   0  -2   7       16.91       18.57      1.38 o 
   1  -2   7       47.46       45.31      1.47 o 
   2  -2   7      118.04      119.35      2.24 o 
   3  -2   7       24.88       24.03      1.05 o 
   4  -2   7        8.60        7.37      0.76 o 
   5  -2   7        0.44        0.66      0.76 o 
   6  -2   7        9.78        9.12      1.39 o 
   7  -2   7        4.46        4.28      2.42 o 
   8  -2   7        8.93        7.11      2.17 o 
  -8  -1   7        8.17        9.58      1.73 o 
  -7  -1   7        2.08        1.55      1.20 o 
  -6  -1   7        1.96        2.35      1.42 o 
  -5  -1   7        4.72        3.54      0.89 o 
  -4  -1   7        1.47        1.68      0.74 o 
  -3  -1   7      118.96      118.86      2.58 o 
  -2  -1   7       78.79       79.65      2.23 o 
  -1  -1   7       69.46       68.28      2.53 o 
   0  -1   7      183.74      181.56      8.11 o 
   1  -1   7      143.01      145.05      2.77 o 
   2  -1   7       33.17       33.42      1.29 o 
   3  -1   7       34.70       33.51      1.38 o 
   4  -1   7       29.67       28.98      1.12 o 
   5  -1   7        2.76        2.29      1.13 o 
   6  -1   7        0.70        1.25      1.16 o 
   7  -1   7        0.00        0.24      1.33 o 
  -8   0   7       11.96       11.88      2.02 o 
  -7   0   7        3.54        5.27      1.91 o 
  -6   0   7        0.52        0.63      2.07 o 
  -5   0   7        3.01        1.08      0.97 o 
  -4   0   7        4.75        3.42      1.82 o 
  -3   0   7       12.10       11.58      1.42 o 
  -2   0   7       18.39       17.82      1.39 o 
  -1   0   7       60.57       61.36      1.74 o 
   0   0   7       21.70       20.07      1.71 o 
   1   0   7        0.19        0.60      0.77 o 
   2   0   7       69.22       67.50      2.10 o 
   3   0   7        7.54        8.49      1.09 o 
   4   0   7       11.20        9.58      1.25 o 
   5   0   7        0.81        0.80      1.01 o 
   6   0   7        7.40        5.93      0.97 o 
  -8   1   7       21.16       23.23      2.35 o 
  -7   1   7      116.47      114.24      6.21 o 
  -6   1   7       39.86       45.07      2.73 o 
  -5   1   7      163.01      168.98      3.44 o 
  -4   1   7       86.54       82.14      2.22 o 
  -3   1   7       34.93       31.89      1.75 o 
  -2   1   7       49.25       45.73      1.95 o 
  -1   1   7       82.56       67.33      2.54 o 
   0   1   7        5.98        7.29      1.11 o 
   1   1   7        7.16        8.27      1.48 o 
   2   1   7        0.08        0.45      1.00 o 
   3   1   7       37.53       34.98      1.55 o 
   4   1   7       22.45       17.91      1.46 o 
   5   1   7        0.81        0.34      0.58 o 
   6   1   7        3.85        2.46      1.26 o 
   7   1   7        4.34        2.72      2.11 o 
  -8   2   7       22.45       24.22      3.78 o 
  -7   2   7       20.01       17.52      2.39 o 
  -6   2   7       11.08       12.11      1.91 o 
  -5   2   7       50.85       50.77      2.89 o 
  -4   2   7      120.73      116.73      2.42 o 
  -3   2   7       41.78       48.38      2.29 o 
  -2   2   7       94.27       87.65      2.42 o 
  -1   2   7      192.60      191.85      3.25 o 
   0   2   7       35.46       42.00      2.02 o 
   1   2   7       94.29       91.28      2.42 o 
   2   2   7      195.28      187.75      3.24 o 
   3   2   7       31.01       30.72      2.10 o 
   4   2   7       65.95       67.99      3.16 o 
   5   2   7       40.16       36.42      2.03 o 
   6   2   7       28.45       29.04      2.04 o 
   7   2   7        1.70        2.94      2.52 o 
  -8   3   7        0.69        1.60      1.36 o 
  -7   3   7        0.56        0.58      1.00 o 
  -6   3   7        2.79        1.88      1.44 o 
  -5   3   7        2.28        1.64      1.35 o 
  -4   3   7       19.15       18.35      1.51 o 
  -3   3   7       37.48       39.06      1.79 o 
  -2   3   7       17.41       18.08      2.18 o 
  -1   3   7        1.29        1.69      0.92 o 
   0   3   7       18.01       24.07      1.49 o 
   1   3   7        6.56        5.77      1.40 o 
   2   3   7        0.85        1.42      0.99 o 
   3   3   7       26.94       29.16      3.51 o 
   4   3   7       17.83       18.92      2.49 o 
   5   3   7        1.93        1.05      0.99 o 
   6   3   7        5.64        5.80      1.52 o 
   7   3   7        6.54        7.44      2.52 o 
  -7   4   7        0.80        0.15      0.87 o 
  -6   4   7       11.69       11.55      1.92 o 
  -5   4   7        4.47        3.89      1.81 o 
  -4   4   7       73.62       67.03      2.16 o 
  -3   4   7        1.16        1.48      1.09 o 
  -2   4   7       44.90       29.62      1.55 o 
  -1   4   7        1.16        0.45      0.80 o 
   0   4   7        0.75        2.68      0.79 o 
   1   4   7        1.52        0.97      0.72 o 
   2   4   7       31.30       25.33      2.24 o 
   3   4   7        8.56        8.11      2.50 o 
   4   4   7       17.98       15.77      2.54 o 
   5   4   7        0.78        0.37      1.02 o 
   6   4   7       15.25       12.86      1.81 o 
  -7   5   7        0.18        0.77      1.01 o 
  -6   5   7        3.24        1.57      1.12 o 
  -5   5   7        7.09        7.56      1.63 o 
  -4   5   7       29.04       22.77      1.62 o 
  -3   5   7       11.57       13.35      1.54 o 
  -2   5   7       98.69       84.77      2.40 o 
  -1   5   7        5.19        3.04      0.98 o 
   0   5   7       52.22       34.37      1.46 o 
   1   5   7        2.29        2.23      1.92 o 
   2   5   7       65.47       59.89      3.84 o 
   3   5   7        0.45        0.82      0.77 o 
   4   5   7       10.40        9.85      1.95 o 
   5   5   7        5.16        6.03      1.61 o 
  -6   6   7        5.24        5.29      1.32 o 
  -5   6   7       11.94       12.25      1.64 o 
  -4   6   7        2.10        1.89      1.11 o 
  -3   6   7        4.53        4.78      1.14 o 
  -2   6   7       13.21       11.73      1.19 o 
  -1   6   7        8.16        8.50      0.97 o 
   0   6   7        4.76        5.38      1.65 o 
   1   6   7        2.65        3.00      1.44 o 
   2   6   7        0.54        0.62      1.61 o 
   3   6   7        0.79        0.86      1.14 o 
   4   6   7        1.51        2.02      1.54 o 
  -5   7   7        1.91        2.63      1.01 o 
  -4   7   7       45.16       49.90      1.90 o 
  -3   7   7       64.10       71.89      2.23 o 
  -2   7   7       40.02       48.05      3.34 o 
  -1   7   7       39.40       49.14      2.99 o 
   0   7   7       54.98       64.34      3.51 o 
   1   7   7       33.74       44.75      4.44 o 
   2   7   7       12.81       14.66      3.52 o 
   3   7   7       37.99       45.41      3.59 o 
  -3   8   7        5.86        5.80      1.71 o 
  -2   8   7        2.90        2.14      1.11 o 
  -1   8   7        6.67        4.13      1.82 o 
   0   8   7        4.05        1.94      1.55 o 
   1   8   7        1.55       -0.39      1.19 o 
  -3  -8   8        0.01        3.86      2.00 o 
  -2  -8   8       14.49       15.86      1.91 o 
  -1  -8   8        0.09        0.88      1.13 o 
   0  -8   8        5.57        7.62      1.65 o 
   1  -8   8        0.47        1.04      1.65 o 
   2  -8   8        7.32       11.86      1.99 o 
   3  -8   8        0.00        0.67      1.87 o 
   4  -8   8       23.49       28.68      2.36 o 
  -4  -7   8        3.54        2.59      1.40 o 
  -3  -7   8        0.82        0.90      1.13 o 
  -2  -7   8        4.77        4.06      1.48 o 
  -1  -7   8        0.01        0.52      0.87 o 
   0  -7   8        0.96        1.35      1.25 o 
   1  -7   8       28.72       29.07      2.24 o 
   2  -7   8        0.36        0.82      1.84 o 
   3  -7   8       15.24       14.47      3.11 o 
   4  -7   8        0.13        0.66      1.18 o 
   5  -7   8       10.52       12.56      1.91 o 
  -5  -6   8        0.38        0.14      0.65 o 
  -4  -6   8        2.13        2.08      1.12 o 
  -3  -6   8        0.84        0.74      0.98 o 
  -2  -6   8       21.53       21.72      1.73 o 
  -1  -6   8       18.79       18.31      1.55 o 
   0  -6   8        5.31        5.28      1.24 o 
   1  -6   8       20.11       18.87      2.65 o 
   2  -6   8        0.00        0.63      1.14 o 
   3  -6   8       20.34       21.44      3.29 o 
   4  -6   8        7.90       10.17      1.86 o 
   5  -6   8        3.83        2.85      1.48 o 
   6  -6   8        0.18        1.92      2.13 o 
  -6  -5   8        0.94        0.32      0.97 o 
  -5  -5   8       17.61       18.16      3.75 o 
  -4  -5   8        0.83        0.47      0.76 o 
  -3  -5   8       38.44       35.76      1.80 o 
  -2  -5   8        0.03        0.37      0.91 o 
  -1  -5   8       77.21       74.34      2.31 o 
   0  -5   8        3.17        2.70      1.03 o 
   1  -5   8        1.03        1.25      1.62 o 
   2  -5   8       18.96       18.40      1.87 o 
   3  -5   8       15.61       12.65      2.84 o 
   4  -5   8       14.03       15.48      2.04 o 
   5  -5   8       34.16       31.87      2.33 o 
   6  -5   8       26.91       29.79      2.34 o 
  -7  -4   8        1.26        0.78      1.21 o 
  -6  -4   8        4.34        5.25      1.54 o 
  -5  -4   8        5.44        4.39      3.06 o 
  -4  -4   8        2.51        2.45      1.02 o 
  -3  -4   8       19.45       18.63      1.54 o 
  -2  -4   8        3.23        2.86      1.20 o 
  -1  -4   8        3.98        2.55      1.11 o 
   0  -4   8        0.13        0.36      0.90 o 
   1  -4   8        0.07        0.28      0.53 o 
   2  -4   8       13.93       12.46      1.87 o 
   3  -4   8        8.90        7.40      3.48 o 
   4  -4   8        4.33        5.22      1.58 o 
   5  -4   8        0.93        1.22      1.10 o 
   6  -4   8        0.71        0.06      0.74 o 
   7  -4   8        3.28        4.84      2.70 o 
  -7  -3   8        0.72        1.92      1.60 o 
  -6  -3   8        1.92        1.56      2.99 o 
  -5  -3   8        6.00        4.28      1.97 o 
  -4  -3   8       11.77       12.20      1.45 o 
  -3  -3   8        1.65        2.90      1.44 o 
  -2  -3   8       30.73       31.16      1.69 o 
  -1  -3   8       60.60       63.36      2.14 o 
   0  -3   8       44.68       49.07      2.27 o 
   1  -3   8       14.98       17.57      1.26 o 
   2  -3   8       21.57       21.02      1.06 o 
   3  -3   8       12.06       14.39      3.66 o 
   4  -3   8       16.25       14.54      1.96 o 
   5  -3   8        3.80        3.43      1.98 o 
   6  -3   8        0.02        0.26      0.68 o 
   7  -3   8        3.73        4.77      3.02 o 
  -7  -2   8        2.45        2.97      1.41 o 
  -6  -2   8       26.28       26.94      2.14 o 
  -5  -2   8        3.79        3.76      1.81 o 
  -4  -2   8        0.89        1.43      0.98 o 
  -3  -2   8       20.23       18.40      2.33 o 
  -2  -2   8        2.47        0.25      0.88 o 
  -1  -2   8       13.16       12.17      1.38 o 
   0  -2   8        1.04        0.28      0.86 o 
   1  -2   8        1.35        1.75      0.98 o 
   2  -2   8       17.10       20.08      1.21 o 
   3  -2   8       12.90       10.96      1.02 o 
   4  -2   8        3.69        4.03      1.51 o 
   5  -2   8       17.87       18.26      2.69 o 
   6  -2   8        0.21        1.59      1.21 o 
   7  -2   8        2.04        2.40      2.36 o 
  -8  -1   8        1.96        2.17      1.78 o 
  -7  -1   8        5.52        4.95      1.49 o 
  -6  -1   8       12.63       10.58      3.13 o 
  -5  -1   8       41.05       35.13      2.33 o 
  -4  -1   8       37.97       37.25      1.81 o 
  -3  -1   8      108.86      100.73      2.44 o 
  -2  -1   8       32.45       29.13      2.01 o 
  -1  -1   8        1.24        1.48      1.22 o 
   0  -1   8        7.38        5.43      1.42 o 
   1  -1   8        8.44        8.09      1.31 o 
   2  -1   8        0.84        1.19      0.83 o 
   3  -1   8        0.55       -0.07      0.81 o 
   4  -1   8        1.86        0.80      0.81 o 
   5  -1   8        1.90        3.56      0.80 o 
   6  -1   8        0.01        0.07      1.38 o 
  -8   0   8       14.34       13.72      2.17 o 
  -7   0   8        8.85        7.46      2.00 o 
  -6   0   8       54.46       61.03      3.09 o 
  -5   0   8        9.02        8.91      1.79 o 
  -4   0   8        0.19        0.37      1.38 o 
  -3   0   8        2.97        2.30      1.03 o 
  -2   0   8        8.15        9.89      1.36 o 
  -1   0   8       39.31       41.76      1.91 o 
   0   0   8       48.16       52.48      1.91 o 
   1   0   8       69.62       74.82      2.04 o 
   2   0   8      210.79      215.92      2.69 o 
   3   0   8        8.39        8.23      0.99 o 
   4   0   8       15.61       14.07      1.49 o 
   5   0   8        3.25        2.75      0.93 o 
   6   0   8        7.52        5.82      1.96 o 
  -8   1   8        4.76        2.31      1.32 o 
  -7   1   8      135.33      131.73      5.30 o 
  -6   1   8       12.45        9.95      1.77 o 
  -5   1   8      417.68      425.40      5.18 o 
  -4   1   8       59.03       58.72      1.93 o 
  -3   1   8     1267.78     1286.71     24.88 o 
  -2   1   8      107.83      105.53      2.47 o 
  -1   1   8     1061.65     1061.91     15.18 o 
   0   1   8       96.98       99.27      2.41 o 
   1   1   8     1143.00     1200.33      7.03 o 
   2   1   8        3.78        3.70      1.46 o 
   3   1   8      559.14      587.20      5.49 o 
   4   1   8        1.16        1.10      0.82 o 
   5   1   8      118.16      114.05      3.53 o 
   6   1   8        1.38        1.62      1.16 o 
  -8   2   8        1.08        4.79      2.19 o 
  -7   2   8       30.94       35.17      2.81 o 
  -6   2   8       18.55       23.32      2.26 o 
  -5   2   8       47.61       47.25      1.99 o 
  -4   2   8        0.48       12.00      4.56 o 
  -3   2   8       95.72       95.54      2.45 o 
  -2   2   8        8.47       21.32      1.82 o 
  -1   2   8      135.45      120.87      2.56 o 
   0   2   8       13.15       20.57      1.62 o 
   1   2   8      235.31      237.54      3.96 o 
   2   2   8       51.90       56.13      1.88 o 
   3   2   8      193.80      190.33      3.90 o 
   4   2   8        1.28        2.73      1.53 o 
   5   2   8       73.41       75.11      2.81 o 
   6   2   8        0.19        1.90      1.72 o 
   7   2   8       46.18       39.29      3.16 o 
  -7   3   8        0.13        0.53      1.08 o 
  -6   3   8       19.78       25.63      2.39 o 
  -5   3   8        0.02        0.00      0.74 o 
  -4   3   8       15.23       13.85      1.46 o 
  -3   3   8       42.10       36.98      1.90 o 
  -2   3   8        8.43        5.66      1.23 o 
  -1   3   8        1.05        1.27      0.98 o 
   0   3   8        0.00        0.41      0.73 o 
   1   3   8       15.94       11.87      1.66 o 
   2   3   8        9.75        8.79      3.42 o 
   3   3   8       29.53       27.95      2.64 o 
   4   3   8        3.66        3.30      1.38 o 
   5   3   8        0.03        1.15      1.27 o 
   6   3   8        4.83        4.29      1.94 o 
  -7   4   8        4.22        5.21      1.60 o 
  -6   4   8       18.12       18.80      2.11 o 
  -5   4   8       10.92        9.90      1.34 o 
  -4   4   8        9.95        7.84      1.32 o 
  -3   4   8       27.53       25.31      1.77 o 
  -2   4   8       38.66       28.60      1.70 o 
  -1   4   8       27.73       19.27      1.43 o 
   0   4   8      111.59       94.69      2.41 o 
   1   4   8       24.25       18.92      2.17 o 
   2   4   8        1.56        1.00      1.23 o 
   3   4   8       15.38       14.45      3.68 o 
   4   4   8       10.86        8.74      2.60 o 
   5   4   8        1.11        1.02      1.19 o 
  -6   5   8        0.23        0.96      1.13 o 
  -5   5   8        0.02        0.09      0.81 o 
  -4   5   8        0.02        0.44      0.87 o 
  -3   5   8       34.22       34.32      1.92 o 
  -2   5   8        1.99        1.05      0.78 o 
  -1   5   8        0.54        0.72      0.58 o 
   0   5   8       24.76       28.65      2.44 o 
   1   5   8        0.03       -0.40      1.16 o 
   2   5   8       19.99       18.10      3.22 o 
   3   5   8        4.24        4.44      1.81 o 
   4   5   8       18.07       17.64      3.28 o 
   5   5   8        1.75        1.21      1.29 o 
  -5   6   8        6.96        6.75      1.21 o 
  -4   6   8       12.26       12.88      1.44 o 
  -3   6   8        8.99        8.70      1.25 o 
  -2   6   8        8.20        8.03      1.19 o 
  -1   6   8        6.28        6.29      2.05 o 
   0   6   8        9.50        8.42      1.73 o 
   1   6   8        3.73        1.46      1.35 o 
   2   6   8        3.48        3.38      1.93 o 
   3   6   8        0.49        0.29      0.91 o 
   4   6   8        0.37        0.59      1.10 o 
  -4   7   8        1.86        0.62      0.70 o 
  -3   7   8       20.47       20.04      1.55 o 
  -2   7   8        0.00        0.40      1.31 o 
  -1   7   8        0.35        1.18      1.57 o 
   0   7   8        0.01        1.10      1.46 o 
   1   7   8        4.08        4.89      2.20 o 
   2   7   8        0.08        0.42      0.83 o 
  -1  -8   9        2.57        1.96      1.27 o 
   0  -8   9        0.05        0.31      1.14 o 
   1  -8   9        4.86        6.08      1.85 o 
   2  -8   9        0.00        0.07      1.16 o 
   3  -8   9        4.68        5.51      2.70 o 
  -3  -7   9        4.75        2.96      1.28 o 
  -2  -7   9       24.18       22.53      1.60 o 
  -1  -7   9       12.66       11.91      1.98 o 
   0  -7   9       39.15       39.81      2.84 o 
   1  -7   9        2.92        3.26      1.95 o 
   2  -7   9       33.65       31.52      3.02 o 
   3  -7   9       20.27       23.30      3.53 o 
   4  -7   9       17.10       18.45      2.41 o 
  -5  -6   9       18.22       17.14      2.21 o 
  -4  -6   9        3.73        2.15      0.95 o 
  -3  -6   9       14.82       13.92      1.46 o 
  -2  -6   9       17.93       17.59      1.69 o 
  -1  -6   9        3.04        2.22      0.97 o 
   0  -6   9        6.24        5.64      1.94 o 
   1  -6   9        1.02        0.63      1.15 o 
   2  -6   9        3.43        4.50      1.59 o 
   3  -6   9        7.84        9.68      3.23 o 
   4  -6   9       17.74       21.41      2.21 o 
   5  -6   9       12.57       14.74      1.93 o 
  -5  -5   9        6.54        4.92      2.34 o 
  -4  -5   9        3.20        2.32      0.94 o 
  -3  -5   9       19.23       19.65      1.67 o 
  -2  -5   9        0.19        0.24      0.89 o 
  -1  -5   9       24.61       25.04      1.64 o 
   0  -5   9        2.04        1.42      1.37 o 
   1  -5   9      106.87      112.53      3.39 o 
   2  -5   9        3.58        3.66      1.66 o 
   3  -5   9       22.85       24.13      3.41 o 
   4  -5   9        2.25        1.88      1.51 o 
   5  -5   9        1.08        1.83      1.82 o 
   6  -5   9        1.64        1.49      1.44 o 
  -6  -4   9        0.06        0.65      1.20 o 
  -5  -4   9        1.38        1.70      1.46 o 
  -4  -4   9        9.29        7.65      1.43 o 
  -3  -4   9       18.36       17.82      1.64 o 
  -2  -4   9        0.00        0.46      1.01 o 
  -1  -4   9       51.90       50.82      1.98 o 
   0  -4   9        1.86        1.41      0.82 o 
   1  -4   9       51.05       47.03      2.74 o 
   2  -4   9        8.03        6.79      1.89 o 
   3  -4   9       11.97       11.59      3.61 o 
   4  -4   9        5.03        6.15      1.90 o 
   5  -4   9        0.24        1.13      1.09 o 
   6  -4   9        0.04        0.59      0.80 o 
  -7  -3   9       14.28       16.36      2.12 o 
  -6  -3   9        4.62        2.63      1.41 o 
  -5  -3   9       20.50       20.46      2.28 o 
  -4  -3   9       11.32        9.78      2.08 o 
  -3  -3   9       32.67       27.80      1.99 o 
  -2  -3   9        2.56        0.54      0.95 o 
  -1  -3   9       71.46       62.10      1.96 o 
   0  -3   9        1.17        0.60      0.89 o 
   1  -3   9        2.63        7.84      1.12 o 
   2  -3   9        0.38        0.28      0.69 o 
   3  -3   9        7.56        6.86      3.60 o 
   4  -3   9        0.00        0.67      0.53 o 
   5  -3   9        4.45        3.84      1.74 o 
   6  -3   9        0.64        1.36      1.25 o 
   7  -3   9        9.01        8.97      2.99 o 
  -7  -2   9        0.70        0.99      1.35 o 
  -6  -2   9       54.03       50.70      3.05 o 
  -5  -2   9        0.20        0.77      1.06 o 
  -4  -2   9      208.24      194.20      3.63 o 
  -3  -2   9        0.08        0.27      0.61 o 
  -2  -2   9      149.99      123.32      5.26 o 
  -1  -2   9        2.65        0.79      1.01 o 
   0  -2   9      146.10      120.50      3.41 o 
   1  -2   9       25.38       20.79      1.53 o 
   2  -2   9      190.23      160.73      2.33 o 
   3  -2   9       24.05       22.01      3.94 o 
   4  -2   9       28.20       23.66      5.49 o 
   5  -2   9        2.67        1.74      1.24 o 
   6  -2   9       27.33       28.37      2.10 o 
   7  -2   9        0.10        2.31      2.60 o 
  -7  -1   9        2.17        3.00      1.58 o 
  -6  -1   9       12.81       12.60      1.90 o 
  -5  -1   9        5.75        6.00      1.59 o 
  -4  -1   9       28.77       28.14      1.68 o 
  -3  -1   9        9.83        8.70      1.36 o 
  -2  -1   9      125.36      123.78      3.67 o 
  -1  -1   9       11.12       10.20      1.93 o 
   0  -1   9      161.00      153.94      3.52 o 
   1  -1   9       14.86       14.78      1.58 o 
   2  -1   9       83.42       79.92      2.09 o 
   3  -1   9       15.32       13.18      1.28 o 
   4  -1   9       29.22       30.89      2.06 o 
   5  -1   9        3.84        3.26      1.42 o 
   6  -1   9       15.03       15.16      2.62 o 
  -7   0   9       45.46       48.80      2.87 o 
  -6   0   9       73.89       71.29      3.31 o 
  -5   0   9       92.00       92.16      2.16 o 
  -4   0   9      377.14      384.83      4.19 o 
  -3   0   9      157.23      158.60      2.80 o 
  -2   0   9      400.66      398.34      5.88 o 
  -1   0   9      193.85      191.87      4.59 o 
   0   0   9      301.92      293.44      5.77 o 
   1   0   9       83.67       79.23      3.89 o 
   2   0   9      315.67      322.97      3.45 o 
   3   0   9       24.55       20.87      1.32 o 
   4   0   9       37.28       37.50      1.47 o 
   5   0   9       15.49       13.35      1.03 o 
   6   0   9       25.60       25.36      2.93 o 
  -7   1   9       11.76       11.35      2.18 o 
  -6   1   9       40.88       47.92      3.22 o 
  -5   1   9       44.79       45.05      4.03 o 
  -4   1   9       47.13       47.96      5.92 o 
  -3   1   9       86.71       89.62      6.22 o 
  -2   1   9      185.02      193.17      3.47 o 
  -1   1   9      557.83      583.14      9.93 o 
   0   1   9      334.02      358.28      9.16 o 
   1   1   9      377.12      388.33      4.18 o 
   2   1   9      268.91      268.78     10.42 o 
   3   1   9      258.83      258.02      5.88 o 
   4   1   9      116.60      117.61      2.41 o 
   5   1   9      192.62      195.48      3.75 o 
   6   1   9       42.89       38.72      1.96 o 
  -7   2   9        2.34        2.65      1.83 o 
  -6   2   9       14.11       18.46      2.28 o 
  -5   2   9        6.15        5.47      1.21 o 
  -4   2   9        7.78        7.02      1.32 o 
  -3   2   9       14.60       17.03      1.75 o 
  -2   2   9       11.61       11.61      1.78 o 
  -1   2   9       49.12       43.97      2.25 o 
   0   2   9        4.28        6.21      1.62 o 
   1   2   9       14.53       16.32      2.62 o 
   2   2   9       59.43       60.83      2.12 o 
   3   2   9        0.84        1.05      0.89 o 
   4   2   9        0.09        0.54      0.94 o 
   5   2   9       11.86       11.52      1.60 o 
   6   2   9        0.00        1.01      1.33 o 
  -7   3   9        0.25        0.12      0.95 o 
  -6   3   9        1.57        1.51      1.21 o 
  -5   3   9        0.19        0.30      0.88 o 
  -4   3   9        6.16        6.53      1.41 o 
  -3   3   9       29.15       31.35      1.94 o 
  -2   3   9        2.10        1.59      0.98 o 
  -1   3   9        6.85        5.04      1.10 o 
   0   3   9        0.96        0.93      0.80 o 
   1   3   9        0.02        1.33      1.48 o 
   2   3   9        4.67        4.13      1.27 o 
   3   3   9        0.09        0.26      0.78 o 
   4   3   9        2.97        2.99      1.48 o 
   5   3   9       15.61       16.44      1.83 o 
   6   3   9        0.79        0.78      0.87 o 
  -6   4   9        7.24        8.04      1.94 o 
  -5   4   9        1.90        1.94      1.09 o 
  -4   4   9        2.27        3.06      1.33 o 
  -3   4   9       15.37       14.95      1.50 o 
  -2   4   9        8.03        8.57      1.41 o 
  -1   4   9        7.03        7.68      1.13 o 
   0   4   9        1.45        2.33      1.83 o 
   1   4   9        8.24        7.13      1.47 o 
   2   4   9       54.15       56.64      2.94 o 
   3   4   9        5.17        2.67      1.60 o 
   4   4   9        4.01        2.70      1.63 o 
   5   4   9        3.05        2.94      1.52 o 
  -6   5   9        0.99        0.41      1.06 o 
  -5   5   9        0.02        0.07      0.70 o 
  -4   5   9       11.31       11.93      1.57 o 
  -3   5   9        9.13        8.59      1.37 o 
  -2   5   9       29.49       29.52      1.73 o 
  -1   5   9       11.00       10.16      1.27 o 
   0   5   9       22.70       25.29      2.41 o 
   1   5   9        1.04        2.15      1.72 o 
   2   5   9       10.34       10.48      2.75 o 
   3   5   9        1.53        1.44      1.48 o 
   4   5   9        0.96        1.77      1.60 o 
  -5   6   9        0.89        0.86      0.73 o 
  -4   6   9        2.38        2.18      1.13 o 
  -3   6   9        0.20        0.69      0.89 o 
  -2   6   9        0.77        0.80      0.68 o 
  -1   6   9        0.29        0.01      1.28 o 
   0   6   9        6.04        4.38      1.56 o 
   1   6   9        0.90        1.18      1.31 o 
   2   6   9        7.06        6.23      2.65 o 
   3   6   9        2.79        1.60      1.48 o 
  -3   7   9        7.46        6.00      1.75 o 
  -2   7   9        9.36       11.62      2.05 o 
  -1   7   9        1.31        1.02      1.62 o 
   0   7   9        1.53        4.71      1.95 o 
   1   7   9        0.63        1.46      1.34 o 
  -2  -7  10        1.05        2.63      1.43 o 
  -1  -7  10        4.67        3.84      1.64 o 
   0  -7  10        0.33       -0.18      1.54 o 
   1  -7  10        0.93        2.36      1.66 o 
   2  -7  10        3.34        2.24      1.49 o 
   3  -7  10        7.72       10.75      3.45 o 
  -4  -6  10       23.53       22.20      1.95 o 
  -3  -6  10       14.41       13.39      1.43 o 
  -2  -6  10        6.84        6.92      1.85 o 
  -1  -6  10       36.05       34.65      2.78 o 
   0  -6  10        7.12        7.07      2.06 o 
   1  -6  10       24.66       23.96      2.32 o 
   2  -6  10        3.04        2.49      1.59 o 
   3  -6  10       18.94       19.89      3.58 o 
   4  -6  10        0.20        0.42      1.16 o 
  -5  -5  10        1.67        1.76      1.20 o 
  -4  -5  10        1.53        0.96      0.69 o 
  -3  -5  10        2.62        2.31      1.11 o 
  -2  -5  10       11.70       12.61      1.69 o 
  -1  -5  10       18.60       22.82      2.82 o 
   0  -5  10        4.00        4.87      1.13 o 
   1  -5  10       11.47       12.76      1.90 o 
   2  -5  10        0.12        0.29      1.04 o 
   3  -5  10       55.64       63.89      4.92 o 
   4  -5  10        0.23        0.52      1.23 o 
   5  -5  10       36.37       38.69      3.01 o 
  -6  -4  10        0.00        0.32      1.53 o 
  -5  -4  10       11.21        9.53      3.31 o 
  -4  -4  10        3.50        2.55      1.05 o 
  -3  -4  10        6.93        6.42      1.40 o 
  -2  -4  10        1.22        0.93      1.00 o 
  -1  -4  10        1.00        0.97      1.01 o 
   0  -4  10        0.10        0.72      0.77 o 
   1  -4  10        3.55        2.68      1.07 o 
   2  -4  10        0.37       -0.30      1.11 o 
   3  -4  10        8.59        7.66      3.26 o 
   4  -4  10        5.32        6.40      2.58 o 
   5  -4  10        4.18        3.58      2.22 o 
   6  -4  10        0.54        0.59      0.85 o 
  -6  -3  10       22.41       22.86      2.27 o 
  -5  -3  10       42.79       34.89      7.55 o 
  -4  -3  10       26.40       22.28      2.69 o 
  -3  -3  10      131.01      121.40      2.71 o 
  -2  -3  10       85.20       80.08      2.47 o 
  -1  -3  10      177.33      175.86      4.24 o 
   0  -3  10       73.39       68.77      2.23 o 
   1  -3  10      315.37      302.06      4.59 o 
   2  -3  10       31.29       31.73      1.80 o 
   3  -3  10      101.41       95.73      5.32 o 
   4  -3  10       20.56       22.55      2.89 o 
   5  -3  10       20.46       21.40      4.00 o 
   6  -3  10        6.18        6.78      1.64 o 
  -6  -2  10        6.24        7.27      2.13 o 
  -5  -2  10       16.37       16.56      3.45 o 
  -4  -2  10        0.91        0.54      0.54 o 
  -3  -2  10       10.01        8.11      2.33 o 
  -2  -2  10       24.48       20.96      1.87 o 
  -1  -2  10       23.32       19.52      2.22 o 
   0  -2  10       20.86       15.05      1.75 o 
   1  -2  10       17.35       12.04      1.28 o 
   2  -2  10        4.34        3.13      0.92 o 
   3  -2  10       39.01       33.56      1.62 o 
   4  -2  10       38.21       37.80      2.39 o 
   5  -2  10       43.64       48.20      2.88 o 
   6  -2  10        6.92        4.77      1.72 o 
  -7  -1  10        3.49        2.28      1.40 o 
  -6  -1  10       21.81       18.90      3.19 o 
  -5  -1  10        4.65        4.47      1.54 o 
  -4  -1  10       10.68        9.91      1.34 o 
  -3  -1  10        0.29        0.47      0.71 o 
  -2  -1  10       31.65       30.79      1.80 o 
  -1  -1  10        2.56        1.98      1.44 o 
   0  -1  10       12.45       11.44      1.84 o 
   1  -1  10       48.22       45.41      1.82 o 
   2  -1  10        0.08        0.51      0.72 o 
   3  -1  10       27.32       23.93      1.53 o 
   4  -1  10        0.37        0.01      0.50 o 
   5  -1  10        4.88        5.29      1.60 o 
   6  -1  10        0.03        0.33      1.12 o 
  -7   0  10       20.20       21.09      3.58 o 
  -6   0  10        8.21        5.94      1.96 o 
  -5   0  10       11.13       10.36      1.83 o 
  -4   0  10       12.43       10.73      1.49 o 
  -3   0  10        1.01        0.99      1.07 o 
  -2   0  10      146.07      147.38      4.88 o 
  -1   0  10        3.00        2.54      1.43 o 
   0   0  10      244.77      244.38      4.70 o 
   1   0  10        6.79        7.12      1.30 o 
   2   0  10       96.95       94.10      2.40 o 
   3   0  10        4.53        5.10      1.16 o 
   4   0  10      124.23      123.11      5.57 o 
   5   0  10        0.14        0.87      1.02 o 
   6   0  10       26.99       22.60      2.81 o 
  -7   1  10        4.66        2.83      1.64 o 
  -6   1  10       16.69       18.21      2.16 o 
  -5   1  10        9.71        9.86      1.90 o 
  -4   1  10       12.65       15.71      1.71 o 
  -3   1  10        1.18        0.76      0.96 o 
  -2   1  10       71.64       72.58      2.72 o 
  -1   1  10       15.16       13.85      8.46 o 
   0   1  10       51.85       52.97      2.23 o 
   1   1  10       34.41       37.53      2.04 o 
   2   1  10        0.14        0.53      1.09 o 
   3   1  10       59.98       59.38      2.07 o 
   4   1  10        4.77        3.37      1.58 o 
   5   1  10       33.14       29.54      3.58 o 
   6   1  10        8.72        4.55      2.15 o 
  -6   2  10        1.61        2.34      1.66 o 
  -5   2  10       14.71       15.88      2.35 o 
  -4   2  10       38.29       39.13      2.03 o 
  -3   2  10        3.18        1.85      1.23 o 
  -2   2  10       11.63       10.30      1.77 o 
  -1   2  10       16.92       15.44      2.48 o 
   0   2  10        1.83        1.62      1.07 o 
   1   2  10        0.17        0.60      1.00 o 
   2   2  10        1.33        1.46      0.91 o 
   3   2  10        0.67        0.69      1.43 o 
   4   2  10       15.43       13.24      2.77 o 
   5   2  10        1.37        1.52      1.33 o 
  -6   3  10        0.63        0.44      1.23 o 
  -5   3  10        1.16        1.54      1.01 o 
  -4   3  10       16.92       17.21      1.70 o 
  -3   3  10        0.02       -0.06      1.22 o 
  -2   3  10        0.27        0.70      0.98 o 
  -1   3  10       43.35       41.98      2.17 o 
   0   3  10        6.08        5.81      1.44 o 
   1   3  10        6.28        5.15      2.21 o 
   2   3  10        0.06        0.36      1.10 o 
   3   3  10        0.74        0.21      1.23 o 
   4   3  10        0.01        0.29      0.77 o 
   5   3  10        3.80        2.84      1.21 o 
  -6   4  10        1.77        1.99      1.60 o 
  -5   4  10       10.55       12.52      2.10 o 
  -4   4  10        6.04        6.40      1.51 o 
  -3   4  10        0.02        0.38      0.82 o 
  -2   4  10        4.51        3.06      1.19 o 
  -1   4  10        5.81        6.67      1.23 o 
   0   4  10        1.67        1.12      1.10 o 
   1   4  10        0.24        0.37      1.05 o 
   2   4  10        2.86        2.74      3.26 o 
   3   4  10        2.79        3.21      1.84 o 
   4   4  10        6.25        5.16      2.26 o 
  -5   5  10        0.00        0.96      1.18 o 
  -4   5  10       18.54       17.94      1.79 o 
  -3   5  10        8.52        7.41      1.31 o 
  -2   5  10        8.63        5.76      1.25 o 
  -1   5  10        0.82        0.72      0.66 o 
   0   5  10        0.02        0.53      1.11 o 
   1   5  10        1.62        1.41      1.44 o 
   2   5  10        2.11        1.04      1.15 o 
   3   5  10        3.70        1.85      2.37 o 
  -4   6  10        3.13        4.01      1.04 o 
  -3   6  10        1.58        1.87      1.05 o 
  -2   6  10        0.37        0.07      1.32 o 
  -1   6  10        0.08        1.16      2.17 o 
   0   6  10        0.21        1.03      1.38 o 
   1   6  10        5.40        5.47      1.77 o 
   2   6  10        7.94        4.81      2.58 o 
  -1  -7  11        6.68        6.05      1.70 o 
   0  -7  11        2.86        3.80      1.76 o 
   1  -7  11        2.29        2.36      1.69 o 
   2  -7  11        1.54        1.74      1.29 o 
  -3  -6  11        0.83        0.25      0.85 o 
  -2  -6  11       77.07       84.72      2.47 o 
  -1  -6  11        2.89        4.02      1.93 o 
   0  -6  11       67.33       72.84      4.27 o 
   1  -6  11       25.51       26.86      2.40 o 
   2  -6  11       44.97       52.11      2.94 o 
   3  -6  11       19.49       16.51      3.64 o 
  -4  -5  11        0.00        0.57      0.70 o 
  -3  -5  11        1.05        0.71      0.78 o 
  -2  -5  11        2.48        0.65      1.08 o 
  -1  -5  11        0.16        0.33      0.75 o 
   0  -5  11        1.63        1.63      1.35 o 
   1  -5  11        1.75        1.94      1.61 o 
   2  -5  11        9.33       10.31      1.95 o 
   3  -5  11        0.04        1.82      3.45 o 
   4  -5  11        2.86        1.32      1.52 o 
  -5  -4  11        5.62        3.16      1.87 o 
  -4  -4  11        3.35        2.23      1.21 o 
  -3  -4  11       30.37       28.74      1.90 o 
  -2  -4  11        0.86        1.43      1.06 o 
  -1  -4  11       73.92       69.95      2.49 o 
   0  -4  11        6.08        5.31      1.13 o 
   1  -4  11       23.11       23.73      2.33 o 
   2  -4  11        8.90        7.27      1.94 o 
   3  -4  11       11.49       14.69      4.10 o 
   4  -4  11        0.80        1.22      1.13 o 
   5  -4  11        2.75        1.62      1.21 o 
  -5  -3  11        0.01        0.37      1.23 o 
  -4  -3  11        0.20        0.21      0.91 o 
  -3  -3  11        0.34        0.78      0.91 o 
  -2  -3  11        6.86        8.20      1.69 o 
  -1  -3  11        6.23        4.54      1.44 o 
   0  -3  11        0.00        0.17      0.70 o 
   1  -3  11        7.64        4.46      1.00 o 
   2  -3  11        5.37        4.94      2.28 o 
   3  -3  11       47.08       41.19      4.32 o 
   4  -3  11        0.25        0.48      0.92 o 
   5  -3  11       27.96       24.49      2.44 o 
  -6  -2  11        2.47        2.88      1.54 o 
  -5  -2  11        0.49        0.49      1.77 o 
  -4  -2  11        0.01        0.51      0.64 o 
  -3  -2  11        0.00        0.20      0.65 o 
  -2  -2  11        0.78        1.27      1.27 o 
  -1  -2  11       22.21       23.20      2.22 o 
   0  -2  11        2.76        2.25      1.30 o 
   1  -2  11        6.75        5.94      1.14 o 
   2  -2  11       20.81       16.54      1.32 o 
   3  -2  11        6.96        5.86      2.44 o 
   4  -2  11        6.70        4.36      2.05 o 
   5  -2  11        1.13        2.12      1.68 o 
  -6  -1  11       29.64       29.03      3.74 o 
  -5  -1  11        0.05        0.85      1.39 o 
  -4  -1  11       12.67       11.32      1.61 o 
  -3  -1  11        4.93        5.10      1.39 o 
  -2  -1  11       54.45       55.05      2.54 o 
  -1  -1  11        2.43        2.12      1.38 o 
   0  -1  11       39.21       37.24      1.94 o 
   1  -1  11       19.17       19.65      1.45 o 
   2  -1  11        7.73        6.62      1.08 o 
   3  -1  11        0.00        0.40      0.65 o 
   4  -1  11       16.79       19.88      2.33 o 
   5  -1  11        1.81        1.43      1.34 o 
  -6   0  11       40.11       39.50      4.09 o 
  -5   0  11        0.06        0.39      1.17 o 
  -4   0  11       34.57       39.65      1.91 o 
  -3   0  11        1.50        1.04      1.26 o 
  -2   0  11       44.88       47.38      2.38 o 
  -1   0  11       18.01       18.01      1.88 o 
   0   0  11        8.41        7.92      1.55 o 
   1   0  11        5.41        4.12      1.16 o 
   2   0  11        9.45        8.50      1.29 o 
   3   0  11       17.91       18.04      1.56 o 
   4   0  11        2.05        0.59      0.42 o 
   5   0  11       20.42       26.31      3.24 o 
  -6   1  11        2.87        2.92      1.67 o 
  -5   1  11        1.08        0.84      1.45 o 
  -4   1  11        7.02        6.61      1.38 o 
  -3   1  11        2.89        3.17      1.25 o 
  -2   1  11        1.78        2.44      1.37 o 
  -1   1  11        0.99        0.77      1.43 o 
   0   1  11        9.12        9.23      1.53 o 
   1   1  11       25.05       25.24      1.70 o 
   2   1  11       35.13       35.93      1.90 o 
   3   1  11        3.50        4.49      1.49 o 
   4   1  11        0.57        1.04      1.31 o 
   5   1  11        1.32        1.04      0.77 o 
  -6   2  11        0.55        0.02      1.11 o 
  -5   2  11        6.04        5.64      1.77 o 
  -4   2  11        4.06        2.99      1.34 o 
  -3   2  11       50.13       49.66      2.41 o 
  -2   2  11       43.65       45.11      2.13 o 
  -1   2  11       12.51       10.06      2.40 o 
   0   2  11       60.41       63.26      2.64 o 
   1   2  11       38.38       38.38      2.25 o 
   2   2  11        4.91        4.59      1.21 o 
   3   2  11       11.15       11.79      1.96 o 
   4   2  11        6.88        6.35      2.40 o 
   5   2  11        0.02        0.41      1.44 o 
  -5   3  11       25.67       29.29      2.46 o 
  -4   3  11        4.51        3.86      1.24 o 
  -3   3  11       11.60       14.67      2.15 o 
  -2   3  11       20.03       21.16      1.70 o 
  -1   3  11       21.45       23.16      1.89 o 
   0   3  11       10.13        9.27      1.52 o 
   1   3  11        0.23        0.36      0.63 o 
   2   3  11       10.76       12.18      2.30 o 
   3   3  11        2.09        0.79      0.65 o 
   4   3  11        3.31        2.51      1.43 o 
  -5   4  11       21.95       24.45      2.29 o 
  -4   4  11       35.00       33.89      2.04 o 
  -3   4  11       75.08       84.78      2.55 o 
  -2   4  11       20.88       18.86      1.53 o 
  -1   4  11       24.51       29.08      2.08 o 
   0   4  11        2.49        3.55      1.59 o 
   1   4  11       55.45       57.77      2.91 o 
   2   4  11       10.45       11.97      2.18 o 
   3   4  11       39.31       44.34      4.30 o 
  -4   5  11        2.85        2.26      1.05 o 
  -3   5  11       12.14       10.66      1.51 o 
  -2   5  11        0.12        0.35      0.72 o 
  -1   5  11        4.74        3.00      2.18 o 
   0   5  11        3.91        3.98      1.92 o 
   1   5  11       15.20       14.87      2.37 o 
   2   5  11        4.36        3.69      2.09 o 
  -1   6  11       18.00       22.92      3.54 o 
  -1  -6  12        0.13        0.95      1.58 o 
   0  -6  12       32.57       38.80      2.93 o 
   1  -6  12        1.29        1.64      1.37 o 
   2  -6  12       38.63       40.76      2.75 o 
  -3  -5  12        0.73        0.97      0.78 o 
  -2  -5  12        0.03        0.59      1.04 o 
  -1  -5  12        1.23        0.93      1.26 o 
   0  -5  12        4.10        5.07      2.28 o 
   1  -5  12        7.70        5.70      1.96 o 
   2  -5  12        1.22        1.34      1.55 o 
   3  -5  12        3.70        1.50      1.20 o 
  -4  -4  12        0.09        0.21      0.69 o 
  -3  -4  12       10.26        9.61      2.59 o 
  -2  -4  12        0.56        0.46      0.72 o 
  -1  -4  12        8.17        9.22      2.74 o 
   0  -4  12        0.34        0.85      1.20 o 
   1  -4  12        3.83        3.39      2.02 o 
   2  -4  12        1.81        0.99      0.81 o 
   3  -4  12        0.55        0.95      1.71 o 
   4  -4  12        0.78        1.56      1.05 o 
  -5  -3  12       18.24       23.69      3.07 o 
  -4  -3  12        3.22        1.87      1.43 o 
  -3  -3  12       23.72       25.87      3.01 o 
  -2  -3  12       23.95       26.84      2.24 o 
  -1  -3  12       34.78       37.46      2.34 o 
   0  -3  12        8.70        7.41      2.33 o 
   1  -3  12        8.87       11.07      3.06 o 
   2  -3  12        2.62        2.32      1.71 o 
   3  -3  12        1.52        2.31      2.51 o 
   4  -3  12       12.68       12.89      3.09 o 
  -5  -2  12        1.13        0.54      1.11 o 
  -4  -2  12        0.68        0.74      0.86 o 
  -3  -2  12       21.13       21.09      2.08 o 
  -2  -2  12        1.05        0.66      1.17 o 
  -1  -2  12       80.12       78.20      2.47 o 
   0  -2  12        0.00       -0.09      0.63 o 
   1  -2  12       15.61       14.45      3.98 o 
   2  -2  12        0.10        0.88      1.52 o 
   3  -2  12       11.88       12.86      3.23 o 
   4  -2  12        1.15        3.58      2.10 o 
   5  -2  12        5.02        4.18      1.92 o 
  -5  -1  12        4.35        4.84      1.77 o 
  -4  -1  12       16.52       17.95      3.62 o 
  -3  -1  12        1.73        1.56      1.09 o 
  -2  -1  12        0.31        0.73      0.92 o 
  -1  -1  12        9.21        8.81      1.63 o 
   0  -1  12        1.55        1.47      1.00 o 
   1  -1  12        8.58        7.42      1.39 o 
   2  -1  12        5.84        6.05      1.83 o 
   3  -1  12       18.59       18.48      3.23 o 
   4  -1  12        1.83        1.79      1.60 o 
  -5   0  12       12.68       12.61      2.09 o 
  -4   0  12       18.79       19.99      2.12 o 
  -3   0  12        9.57        9.00      2.26 o 
  -2   0  12       32.07       33.19      2.27 o 
  -1   0  12        7.36        6.84      1.50 o 
   0   0  12       44.95       49.40      2.30 o 
   1   0  12        0.29        0.73      0.95 o 
   2   0  12       40.14       41.07      2.09 o 
   3   0  12        0.96        1.21      1.76 o 
   4   0  12        7.12        8.51      3.49 o 
  -5   1  12        0.08        0.27      1.11 o 
  -4   1  12        8.19       10.01      1.96 o 
  -3   1  12        1.14        0.63      1.04 o 
  -2   1  12        0.00        0.48      1.02 o 
  -1   1  12        0.06        1.73      1.59 o 
   0   1  12        0.21        0.83      0.84 o 
   1   1  12        0.00        0.36      0.89 o 
   2   1  12        1.15        1.38      1.06 o 
   3   1  12        4.15        4.67      1.50 o 
   4   1  12        9.87        7.47      2.73 o 
  -5   2  12        5.05        4.37      1.56 o 
  -4   2  12       10.98       12.79      2.27 o 
  -3   2  12        9.66        9.28      1.55 o 
  -2   2  12        3.41        2.77      1.23 o 
  -1   2  12        9.59        9.40      2.78 o 
   0   2  12        1.05        0.52      0.64 o 
   1   2  12        0.00        0.35      0.78 o 
   2   2  12       14.20       15.41      2.03 o 
   3   2  12        0.71       -0.07      0.99 o 
   4   2  12        2.74        0.83      1.30 o 
  -4   3  12       37.68       38.91      2.58 o 
  -3   3  12      133.32      144.48      4.05 o 
  -2   3  12       34.08       36.62      2.04 o 
  -1   3  12      145.09      156.55      3.06 o 
   0   3  12       38.34       40.61      2.46 o 
   1   3  12      136.38      147.50      4.22 o 
   2   3  12       68.31       75.52      3.51 o 
   3   3  12       57.35       64.03      5.07 o 
  -3   4  12        0.06        0.65      0.78 o 
  -2   4  12        0.38        0.33      0.98 o 
  -1   4  12       26.06       27.73      3.09 o 
   0   4  12        0.74        1.50      1.61 o 
   1   4  12        6.44        7.58      2.69 o 
   2   4  12        9.11        9.89      1.98 o 
  -1   5  12       27.38       27.60      2.55 o 
  -1  -5  13        0.19       -0.26      1.48 o 
   0  -5  13        7.56        5.34      1.90 o 
   1  -5  13        0.07        0.05      1.12 o 
  -3  -4  13        0.53        0.68      0.97 o 
  -2  -4  13       10.59        8.51      2.67 o 
  -1  -4  13        0.08        1.14      0.77 o 
   0  -4  13        2.44        1.47      1.32 o 
   1  -4  13        1.53        1.43      1.44 o 
   2  -4  13        0.70        0.81      1.35 o 
   3  -4  13        3.78        5.25      3.62 o 
  -3  -3  13       26.99       27.77      2.18 o 
  -2  -3  13        0.03        0.00      0.55 o 
  -1  -3  13       37.21       39.36      2.00 o 
   0  -3  13        0.11        1.42      0.95 o 
   1  -3  13       46.17       46.01      3.99 o 
   2  -3  13        0.25        0.39      0.99 o 
   3  -3  13       30.57       33.64      4.23 o 
  -4  -2  13        2.22        1.84      0.99 o 
  -3  -2  13       14.41       15.56      1.96 o 
  -2  -2  13        0.67        1.31      1.22 o 
  -1  -2  13       17.29       17.75      1.66 o 
   0  -2  13        0.34        0.73      1.10 o 
   1  -2  13        0.36        0.73      1.01 o 
   2  -2  13        0.55        0.04      1.26 o 
   3  -2  13        3.49        3.41      1.66 o 
  -4  -1  13        0.05        0.71      0.65 o 
  -3  -1  13        0.37        0.43      0.72 o 
  -2  -1  13       13.34       15.94      2.06 o 
  -1  -1  13        0.38        0.13      1.11 o 
   0  -1  13        8.09        7.99      1.43 o 
   1  -1  13        0.25        1.05      0.98 o 
   2  -1  13        3.69        4.57      1.07 o 
   3  -1  13        0.11        0.66      2.02 o 
  -4   0  13       11.30       12.09      1.70 o 
  -3   0  13       23.00       27.21      2.93 o 
  -2   0  13       15.08       15.60      2.33 o 
  -1   0  13       58.11       62.48      3.75 o 
   0   0  13       25.80       30.58      2.03 o 
   1   0  13        2.46        2.68      1.34 o 
   2   0  13       33.31       38.09      2.70 o 
   3   0  13        3.17        3.17      0.99 o 
  -4   1  13       10.31        7.16      1.47 o 
  -3   1  13        2.79        2.23      1.16 o 
  -2   1  13        0.56        2.24      1.45 o 
  -1   1  13        1.60        0.52      0.97 o 
   0   1  13        0.48        0.68      0.79 o 
   1   1  13        0.00        0.10      0.82 o 
   2   1  13        3.04        1.01      0.77 o 
   3   1  13        0.44        1.80      3.05 o 
  -4   2  13       50.11       48.58      2.32 o 
  -3   2  13        0.51        1.34      1.11 o 
  -2   2  13      105.24      109.40      2.99 o 
  -1   2  13       20.61       21.23      2.28 o 
   0   2  13      102.77      109.10      3.05 o 
   1   2  13        0.04        0.52      0.73 o 
   2   2  13       52.02       51.10      2.67 o 
  -3   3  13        0.03        0.14      1.23 o 
  -2   3  13        6.08        6.25      1.46 o 
  -1   3  13        0.77        0.84      0.92 o 
   0   3  13       16.65       18.89      2.38 o 
   1   3  13        5.88        5.39      1.58 o 
  -1  -3  14       68.52       76.03      2.83 o 
   0  -3  14       48.30       56.35      5.24 o 
   1  -3  14       76.72       82.76      5.18 o 
  -2  -2  14        1.23        1.30      1.15 o 
  -1  -2  14        4.18        2.30      1.07 o 
   0  -2  14        3.99        3.21      1.19 o 
   1  -2  14       13.38       14.11      2.16 o 
   2  -2  14        6.38        6.41      1.84 o 
  -3  -1  14       26.88       32.28      3.99 o 
  -2  -1  14        3.05        3.34      1.47 o 
  -1  -1  14       15.59       18.68      2.07 o 
   0  -1  14        0.01        0.48      0.94 o 
   1  -1  14       13.85       16.04      1.59 o 
   2  -1  14        1.56        0.59      1.27 o 
  -3   0  14        2.93        2.35      1.30 o 
  -2   0  14       11.84       14.99      2.18 o 
  -1   0  14        3.86        3.04      1.34 o 
   0   0  14       10.05        8.96      1.63 o 
   1   0  14       35.60       38.89      2.16 o 
   2   0  14        5.14        4.94      1.28 o 
  -2   1  14        5.42        2.57      1.16 o 
  -1   1  14        2.94        1.54      1.02 o 
   0   1  14        0.87        0.45      1.00 o 
   1   1  14        0.94        0.75      0.92 o 
  -1   2  14        8.77        6.61      1.70 o 
   0   2  14        1.24        1.08      0.76 o 
                                                 
